# Supplementary material for: The neoepitope of the complement C5b-9 Membrane Attack Complex is formed by proximity of adjacent ancillary regions of C9
Source: Commun Biol. 2023 Jan 13;6:42. doi: 10.1038/s42003-023-04431-y (PMC9838529; doi:10.1038/s42003-023-04431-y)
Supplement: Supplementary file 4 — Supplementary Data 1 [file 42003_2023_4431_MOESM4_ESM.xlsx]

## Sheet: 3a
Figure 3a	Concentration series and effective half-maximal concentration of MAC haemolytic assay with C9 variants (n=3; mean and standard error of the mean [SEM] are plotted).
Concentration (nM)	R65Q			P72E			WT			R65Q/V68E/P72E			F262C/V405C - DTT			F262C/V405C + DTT			V68E
15.6269	0.902	0.91	0.906	0.892	0.9	0.891	0.899	0.897	0.91	0.833	0.826	0.835	0.866	0.887	0.816	0.861	0.854	0.877	0.863	0.842	0.823
23.4403	0.915	0.884	0.89	0.889	0.895	0.896	0.897	0.89	0.912	0.786	0.802	0.781	0.898	0.895	0.833	0.881	0.879	0.893	0.854	0.832	0.804
35.1605	0.909	0.888	0.912	0.873	0.911	0.866	0.844	0.836	0.853	0.687	0.691	0.703	0.875	0.865	0.871	0.887	0.832	0.884	0.774	0.815	0.779
52.7407	0.846	0.826	0.847	0.806	0.852	0.861	0.707	0.726	0.735	0.515	0.599	0.52	0.887	0.9	0.867	0.862	0.867	0.895	0.728	0.682	0.696
79.0123	0.802	0.758	0.846	0.735	0.82	0.804	0.532	0.547	0.566	0.34	0.534	0.369	0.888	0.869	0.847	0.868	0.842	0.901	0.521	0.475	0.496
118.519	0.685	0.649	0.755	0.547	0.721	0.675	0.413	0.423	0.414	0.249	0.281	0.247	0.901	0.877	0.859	0.759	0.731	0.755	0.324	0.266	0.307
177.778	0.492	0.427	0.58	0.36	0.597	0.435	0.325	0.354	0.317	0.232	0.217	0.223	0.863	0.841	0.856	0.751	0.657	0.641	0.231	0.259	0.27
266.667	0.328	0.289	0.373	0.269	0.37	0.302	0.258	0.273	0.246	0.205	0.195	0.198	0.85	0.861	0.754	0.378	0.397	0.925*	0.212	0.222	0.22
	R65Q			P72E			WT			R65Q/V68E/P72E			F262C/V405C (+DTT)			V68E
	Mean	Upper	Lower	Mean	Upper	Lower	Mean	Upper	Lower	Mean	Upper	Lower	Mean	Upper	Lower	Mean	Upper	Lower
EC50 (nM)	183.7	98.56	268.9	154	91.29	216.7	74.5	70.37	78.62	57.11	49.39	64.83	200	250	150	74.19	70.57	77.82

## Sheet: 3c
Figure 3c	Nano-differential scanning fluorimetry measurements of apparent thermal stability.
	WT			F262C/V405C			R65Q			V68E			P72E			R65Q/V68E/P72E
Temp (Celcius)	49.3	49.2	49.3	44.4	44.4	44.3	48.5	48.5	48.5	48.4	48.5	48.5	49	49	49	48.8	48.8	48.8

## Sheet: 3d
Figure 3d	Maximal SPR response of aE11 IgG binding versus concentration of polyC9 and variants (n=2)
Concentration (nM)	WT				R65Q				V68E				P72E				R65Q/V68E/P72E
0.3125	11.5973	11.0774	8.9757	9.59858	1.33735	2.27125			0.273081	-0.635483			5.70171	5.83459			-0.750033	2.55481
0.625	12.6664	19.1074	14.6841	14.5818	3.74137	2.21975			-0.254267	-0.368083			12.4801	11.2579			0.333944	1.94259
1.25	30.7997	31.8974	21.1204	21.709	6.80537	6.31775			0.388418	-0.269307			19.8158	18.2062			0.434781	2.99382
2.5	43.8477	43.6547	33.0847	30.647	12.9975	10.2685			1.71372	2.33235			30.1034	28.3454			1.36849	1.46917
5	58.0231	58.0738	43.5137	40.2857	19.4917	18.4526			4.84526	4.92621			41.0486	43.19			0.927043	0.809993
10	73.5806	73.5531	53.8164	48.7838	27.3428	27.2559			5.89679	5.37132			53.3807	53.2947			2.32583	3.42558
20	88.6759	89.4196	64.5128	55.0692	36.4008	34.9843			8.61713	8.56048			66.4914	67.3128			2.2571	4.09827

## Sheet: 3e
Figure 3e	Maximal binding of aE11 IgG (arbitrary response units) at 20 nM of polyC9 and variants
	WT	R65Q/V68E/P72E	R65Q	V68E	P72E
	88.3293	2.25	36.2183	8.50252	66.157
	89.2132	4.09	34.7625	8.5426	67.0321
	63.9963
	54.5104

## Sheet: 4b
Figure 4b	Analytical ultracentrifugation of wild type and disulphide trapped C9 at micromolar concentration shows only monomeric C9 species.
	Wild type			Disulphide trapped C9
	Sedimentation	C(s)		Sedimentation	C(s)
	1.46301	7.89599e-08		1.46301	5.4259e-05
	1.6488	6.31311e-05		1.6488	0.0261122
	1.83458	0.00012724		1.83458	0.0294637
	2.02037	0.000288404		2.02037	0.035478
	2.20616	0.000670284		2.20616	0.0403458
	2.39195	0.00148859		2.39195	0.0407319
	2.57774	0.00304445		2.57774	0.0354949
	2.76353	0.00568186		2.76353	0.0274111
	2.94931	0.00976269		2.94931	0.0196371
	3.1351	0.0157692		3.1351	0.0142418
	3.32089	0.0244705		3.32089	0.0112673
	3.50668	0.0370922		3.50668	0.0104454
	3.69247	0.0553672		3.69247	0.0118789
	3.87826	0.0812147		3.87826	0.0167691
	4.06404	0.115882		4.06404	0.0287145
	4.24983	0.158481		4.24983	0.0563371
	4.43562	0.204424		4.43562	0.116547
	4.62141	0.245336		4.62141	0.230455
	4.8072	0.271475		4.8072	0.393979
	4.99299	0.276054		4.99299	0.531144
	5.17877	0.258622		5.17877	0.525522
	5.36456	0.224916		5.36456	0.364883
	5.55035	0.183654		5.55035	0.175055
	5.73614	0.142734		5.73614	0.0588212
	5.92193	0.107134		5.92193	0.0143162
	6.10772	0.0788249		6.10772	0.00272611
	6.29351	0.0575147		6.29351	0.000431541
	6.47929	0.0420953		6.47929	6.13053e-05
	6.66508	0.031184		6.66508	8.44772e-06
	6.85087	0.0235206		6.85087	1.21333e-06
	7.03666	0.0181385		7.03666	1.94137e-07
	7.22245	0.0143404		7.22245	3.62004e-08
	7.40824	0.0116207		7.40824	8.21352e-09
	7.59402	0.00964787		7.59402	2.32946e-09
	7.77981	0.00819098		7.77981	8.39895e-10
	7.9656	0.00709448		7.9656	3.86637e-10
	8.15139	0.00626591		8.15139	2.26149e-10
	8.33718	0.00561001		8.33718	1.67523e-10
	8.52297	0.00508675		8.52297	1.54848e-10
	8.70875	0.00467083		8.70875	1.74258e-10
	8.89454	0.00431872		8.89454	2.35657e-10
	9.08033	0.00402098		9.08033	3.74687e-10
	9.26612	0.00377711		9.26612	6.79386e-10
	9.45191	0.00355676		9.45191	1.38498e-09
	9.6377	0.00337339		9.6377	3.07687e-09
	9.82348	0.00320247		9.82348	7.35181e-09
	10.0093	0.00306063		10.0093	1.83565e-08
	10.1951	0.00292324		10.1951	4.74178e-08
	10.3808	0.00281223		10.3808	1.23185e-07
	10.5666	0.00271021		10.5666	3.21175e-07
	10.7524	0.00261096		10.7524	8.20737e-07
	10.9382	0.00252973		10.9382	2.02359e-06
	11.124	0.00244229		11.124	4.825e-06
	11.3098	0.00237843		11.3098	1.08196e-05
	11.4956	0.00231721		11.4956	2.32471e-05
	11.6814	0.00224519		11.6814	4.68356e-05
	11.8672	0.00219727		11.8672	8.67527e-05
	12.0529	0.00214927		12.0529	0.000153775
	12.2387	0.00208003		12.2387	0.000253213
	12.4245	0.00204473		12.4245	0.000388881
	12.6103	0.00200664		12.6103	0.000547795
	12.7961	0.00196734		12.7961	0.000744372
	12.9819	0.00192865		12.9819	0.000948348
	13.1677	0.00187709		13.1677	0.00114266
	13.3535	0.00184768		13.3535	0.00130714
	13.5393	0.00181748		13.5393	0.0014036
	13.725	0.00178812		13.725	0.00148947
	13.9108	0.00173549		13.9108	0.0015234
	14.0966	0.00172169		14.0966	0.00151639
	14.2824	0.00170659		14.2824	0.00147219
	14.4682	0.00169271		14.4682	0.00136654
	14.654	0.00168156		14.654	0.00130528
	14.8398	0.00163311		14.8398	0.00122792
	15.0256	0.00164796		15.0256	0.00114829
	15.2113	0.00166179		15.2113	0.00106991
	15.3971	0.00167783		15.3971	0.000926409
	15.5829	0.00169809		15.5829	0.000890152
	15.7687	0.00172444		15.7687	0.000848339
	15.9545	0.00167788		15.9545	0.000806876
	16.1403	0.00174901		16.1403	0.000769448
	16.3261	0.0018195		16.3261	0.000735448
	16.5119	0.00189318		16.5119	0.00070681
	16.6977	0.00197378		16.6977	0.000598985
	16.8834	0.00206391		16.8834	0.000612967
	17.0692	0.00216591		17.0692	0.00062082
	17.255	0.00204863		17.255	0.000627371
	17.4408	0.00225127		17.4408	0.000633116
	17.6266	0.00245487		17.6266	0.000641452
	17.8124	0.00266553		17.8124	0.000652384
	17.9982	0.00289032		17.9982	0.000668572
	18.184	0.00313543		18.184	0.000491528
	18.3698	0.00340723		18.3698	0.000573112
	18.5555	0.00371203		18.5555	0.000650833
	18.7413	0.00405626		18.7413	0.000726184
	18.9271	0.00444631		18.9271	0.0008032
	19.1129	0.00410455		19.1129	0.000883035
	19.2987	0.00478853		19.2987	0.000968787
	19.4845	0.00550801		19.4845	0.0010629
	19.6703	0.00626961		19.6703	0.00116679
	19.8561	0.0141676		19.8561	0.00256025

## Sheet: 4c
Figure 4c	Mass photometry measurements of C9 variants.
Mass measurements (determined from intensity profiles and calibration curve) for individual single-molecule event (plot as a histogram) - n=2 measurements combined.
muC9	P72E	Triple	R65Q	V68E	WT	d.s. C9
49.4	67.7	77.7	23.1	-154	41.4	151
-47.7	61	43.7	-17.4	47.5	62.3	-15.1
49.2	43.6	55.4	109	67.9	58.9	56
52.4	50.8	45.7	19.9	47.3	214	61.5
47.8	10.5	-10.7	12.4	44.3	66.5	64.1
45.3	120	41.8	43.2	36.7	-7.87	75.2
82.7	23.9	55.6	-20.1	49.2	62.2	91.6
41	61.8	53.8	56.5	49.2	17	46.5
54.8	62.8	51.6	57.6	90.3	109	-10.3
43.1	58.3	13.8	21.1	38.1	-56.9	47.7
44.9	65.8	43.7	56.1	-10.2	62.4	73.9
51.8	55.4	-4.1	47.3	19.2	19.3	54.7
60.1	166	-7.94	65.5	50.6	18.2	-44.7
44.1	251	-57.3	28.3	37.7	46	66.6
37.2	74.2	11.7	-15.4	54.3	16.5	43.3
59.2	47.4	48.8	-6.79	57.4	64.4	61.6
41.7	-18.7	39.6	17.4	38.5	58.8	40.5
53.7	19.4	-14.8	-15.1	25.4	52.6	54.9
46.8	150	40.6	19.7	12	57	84.3
47.2	40.3	57.7	82.3	38.3	40	66.3
53.9	57.3	62.7	21.2	37.5	59.8	65.4
55.1	51.6	37.4	14.6	42.9	141	66
46.5	48.6	53.8	-21	31	166	63.7
45	50.3	51.8	-34.3	33.7	32.1	65.7
44.1	63.1	29.1	38.3	37.9	90	50.2
56.2	54.6	173	-47.6	10.8	34.6	65.3
98.4	52	69.6	28.5	12.6	38.4	57.6
46.2	64.5	50.2	109	51.2	63.1	59.3
32.2	43.3	56.3	-9.7	34.8	67.3	-10.8
56.3	-14.5	59.6	49	42.3	135	56.5
53.1	57.1	53.1	13.2	74.6	47.2	80.2
38.7	48.6	35.9	15.8	39.6	51.4	73.9
43.2	54.4	42.5	-13.4	36.3	42.8	41.5
49.5	57.7	47.3	16.7	55.6	54.3	38.6
56.1	20.1	59.9	55.6	53	42.3	53.6
44.1	65.4	56.5	28.9	25.1	11.8	43.8
49.6	60.5	51	13.7	38.8	38.7	22.5
7.62	43.1	-32.8	56.7	22.7	39.4	56.2
-18.3	58.7	56.5	62.1	40.2	68.9	54.9
47.5	-10.6	46	-19.3	16.8	59.5	40.6
43.6	64	31.1	15.6	33.2	54.5	11.4
61.9	58	30.5	-139	45.5	55.7	66.7
47.4	107	50.6	36.1	41.4	28	55.4
61	49	62	-66.7	46.3	30.2	62.2
39.3	54.3	58.2	42.4	28.7	-13.8	64
55.6	28	51.6	15.1	29.6	44.3	68.5
46.4	41.8	48.9	-10.5	-8.3	6.42	54.4
37.6	-27.3	55.6	28.9	-10.9	55.8	59.9
53.4	46.2	42.8	-20.5	46.3	32.3	-38.4
34.2	57.5	62.9	60.5	31	42	-22.6
43.1	46	95.3	55.3	53.7	50.6	56
29	8.7	53.8	17.5	29.5	44.3	60.1
29.5	20.8	63	58.6	5.53	57.6	60.9
45.7	53.4	-13.7	46.5	9.37	56.1	62.4
18.4	81.6	62.8	37.1	26	50.1	-40.4
35.8	65.8	64	42	50.8	44.3	60.6
31.9	42.3	41.4	-18.3	200	29.3	46.9
50.2	115	48.1	-23.2	44.9	7.16	81.2
48.2	53.6	8.48	53.8	46.3	18.3	103
53.4	53.7	65.1	22.1	42.6	80.3	-13.6
-10.2	110	45.5	-20.4	43	51.3	61.9
-80.8	56.7	44.9	55.4	61.2	31.6	55.2
53.1	52.6	50	12.7	36.9	-66.9	164
53.1	67.4	48.1	-22.8	51.1	44.1	39
41.5	-24	39.2	-9.45	39.9	117	264
59.2	16.1	51.6	-13.5	-11	57.1	83.1
50.4	-14.7	47.3	64.2	48.4	51.6	57.3
56.8	41.3	53.2	142	35.4	65.4	55.9
57.7	55.8	46.1	9.04	46.4	48.8	50.9
57.7	77.5	62.4	67.1	45	63	66.8
49	65.8	44.3	70.4	48.9	44.9	55.7
69.8	53.5	45.9	-11.2	37.3	47.5	63.3
46.3	156	51.4	24	53.2	51.1	42.2
57.6	94.2	13.3	-14.6	33	45.7	63.1
45.6	16.6	56.6	29.1	59.1	74.6	-24.5
53.8	34.1	56.6	17.3	49.3	28.5	59.1
55.3	118	-10.7	46.8	-27.2	55.3	27.3
42.4	58.5	78	13.6	7.97	30.3	82.2
59.6	15	60.1	71.6	-52	52	63.1
62	67.1	-37.5	-16	36.9	35.2	54.3
62.1	-14.6	51.6	39.9	46.8	23.5	11.4
36.4	109	42.7	40.6	152	43.2	42.3
96.6	-8.36	63.9	-27.6	-13.7	55.2	57.9
51.2	42.8	42	49.7	44.7	58.3	118
47.7	-8.74	56.5	11	28.3	51.9	47.1
56	-9.27	52.2	163	20.2	33.3	53.8
47.1	242	62.8	-12.9	69.6	47.9	75.4
49.8	179	86.9	161	54.8	63.4	39.9
58.4	11.8	-16.5	63.9	35.5	49.6	60.1
40.2	11.3	49.4	13.9	-219	62.7	46.7
55.7	51.1	63.9	22.7	39.7	53.3	51.7
44.7	179	48.9	16.7	35.2	42.4	59.4
82.7	68	57.4	15.3	45.6	17.3	78.3
65.2	24	49.2	-35.9	26.4	46.4	41
51.3	51.9	68.1	13.7	64.3	48.2	41.5
57.9	164	54.9	-13.2	35.5	39.7	67.9
31.2	51.3	32.6	39	17.8	147	61.7
34.9	93.1	38.2	55.2	46.9	53.5	62.3
40	74.6	59.4	11.7	-17.9	33.4	38.8
42.4	58.7	-10.5	8.17	41.2	43.9	50.8
36.2	-17.3	63.7	44.8	-83.6	49.1	45
47.8	45.5	18.5	39.1	55.7	39.3	66.8
52.9	145	75.2	-15.9	6.85	44.6	63
55.1	17.3	51.2	11.8	38	19.7	44.2
42.2	-21.9	50.2	18.5	59.7	22.7	58.3
37.6	50	23	-15.3	46.4	-55.3	49.6
55.1	33.9	44.9	28.5	50.2	34.7	46.1
52	-15.7	28.1	-31.9	45.3	54.6	139
53.4	-14.8	57	21.3	52.5	43.5	269
78.8	-18.3	-5.68	34.5	43.2	47.6	57.5
29.5	-22.1	54.9	46	50.7	50.2	36.3
53.8	-19.7	34.5	14	59.8	65.8	53.2
54	36.2	58.2	-22.2	52.8	96.9	104
62.2	56.3	59.4	53.9	18	39.9	106
46.8	14.5	46.7	33.3	-14.3	70.6	69.1
39.2	13.2	16.7	-9.46	111	42.7	59
60.4	19	54.4	-14.8	72.2	15.6	54.5
59.7	70.5	56	61.2	38	50.2	77.4
56.6	36.8	62.8	-54.7	-12.7	71.5	63.9
61.9	51.6	52.4	35.4	32	50.1	67.7
50.6	121	15.3	-53	30.9	49.4	47.1
48	46.2	58.3	58.1	32.4	53.3	45.7
26.1	42.3	45.9	-15.5	33.8	58.3	54.2
47.9	-17.9	-15.4	96.4	34.2	39.4	54.1
42.8	72.8	27.1	-17.8	126	61.6	144
55.6	-14.9	-56.4	25.6	39.7	60.3	-8.72
67.8	-26.9	52.3	317	45.6	44.6	54.3
43.9	63.6	48.6	-39	31.3	46.1	62
51.2	107	69.4	22.5	44	59.2	50.7
40.4	36.8	51.2	-32.8	-20.7	56.7	28.8
40.3	43.6	67.9	114	45.9	34.7	48.1
37.1	95.8	45.3	11.3	-30.5	39.5	61.6
69.5	90.6	58.6	19.8	41.2	52.4	67.8
48.4	18.4	33.9	-15.7	-100	45.4	51.2
48.6	259	36.3	-8.96	44.4	33.3	48.6
45.3	60.4	65.6	10.6	-15.6	50.8	13.1
35.7	21.1	-23	10.3	-13.6	52.6	51.7
71.3	12.3	43.6	-22.3	37.8	-17.7	30.5
37.9	-8.99	-11.1	11.7	35.5	138	51.3
50.8	62.2	56.6	16.4	35.6	51.9	56.8
58	-9.8	53.1	-26.8	-67.2	61.7	36.8
46	18.8	55.8	14.4	38.8	47	58.7
55.4	56.6	57.3	23.8	24.4	54.5	-125
52.7	13.3	-49.1	15	79.6	18.8	74.7
47.8	-20	43	18.6	49.2	69.7	57.6
58	14.7	43.5	-17.7	35.5	48.6	42
55	25	64.3	-18.1	53	-10.3	-8.71
42.5	78.3	56.6	7.95	60.6	54	39
55.4	70.3	31	22.9	392	42.7	51.9
62.4	57.2	45.3	13.7	41.2	101	58.6
45.4	69.6	23.5	20.8	40.1	53.2	49
35.3	40.3	45.9	-12.3	35.5	51.3	36.3
48.6	16	5.26	-14.4	45.6	78.3	61
52.8	-21.9	7.68	-18.3	19.8	59.7	38.8
32.9	27.6	37.9	12.2	10.3	43.4	54.3
44.9	-19.5	-8.52	-12.8	39.5	32.4	47.6
35.9	54.6	49.1	162	45.5	48.5	44.1
9.9	170	52.5	-17.5	80.5	62.1	58.4
12	-29.4	48.2	47.2	39.2	6.04	48.6
55	55.6	49.7	27.5	-17.2	61.9	55.4
37.2	46.2	140	15.9	35	47.6	73.4
49.4	25.7	50.4	-114	40.8	61.9	33.5
11.5	54.6	51.5	65	40.4	54.4	61.3
51.6	43.8	41.6	50.9	-18	61.2	-17.3
51.5	-64.8	56.2	56.7	43.4	29.7	82.2
53.3	62.7	52	19.2	51.8	104	29.4
43.5	49.5	43.8	18.2	46	45.3	47.8
47.5	86.9	51.2	45.8	51.1	40.4	55.6
46.7	36.6	130	-18.5	-18.6	37.6	49
44.1	-14.7	41.3	69.6	33.5	53	56.7
44.1	46.3	50.7	21.2	53.5	52.6	59.2
54.6	83.7	27.5	-70.5	72.2	34.7	62.7
39.9	47.2	52.4	-10.6	38.5	61.3	37.2
39.9	25.6	58.2	36.6	34.8	52.6	51.9
55.8	-18.7	48.8	-13.4	-88.7	45	87
49.8	65.2	40.8	39.5	48.3	55.6	-63.6
54.4	56.2	48.7	86.7	57.8	42.4	43.5
28	35.9	49.8	46.1	42.2	49	63.5
261	30	56.3	18.6	46.5	31.2	49.1
46.7	40.5	55.3	9.23	35.4	47	43.6
45.2	20.2	59.4	87.9	34.1	52.9	60.7
49.2	44.4	46.2	-22.6	36.5	48.8	53.6
44.9	46.8	41.7	44.3	57.1	50.4	59.7
39.1	59.2	14.3	38.2	44.3	71.8	57.9
12.9	22	52.1	123	58.9	52.4	63.8
73.9	59.6	7.86	-22.4	42.4	41.7	73.4
43	41.5	68.4	20.7	36.3	59.9	60.5
150	107	8.9	11.8	49.7	59.3	51.4
43.7	-29.3	66.7	-63.7	46.1	56.5	-22.7
42.8	42.9	62.8	-20.7	-21.9	54.2	17.6
13.6	23.3	-42.2	32.7	32	49.9	54.4
44.2	63.4	50.2	-14.6	33.2	691	56.2
49.4	55.6	57.4	50.5	54.2	62.3	56.6
13.4	78	33.8	50	42.2	50.1	60.7
42.9	-100	51	73.7	46.8	116	64.9
49	48.2	63	-22.4	33	95	70.9
17.9	31.9	55.1	-67.6	42.4	47	56.5
48.6	16	39	-18.9	27	54.8	41.4
25.2	9.79	44.1	16.2	13.1	129	48.3
50.7	212	48.6	56.2	33.8	50.5	56
47.5	-19.1	-18.8	38.4	42.6	56.6	46
59	17.3	52.7	44.4	104	319	-23
59.1	49.5	31.7	52.5	19.5	74	52.4
55.5	48.1	-54.8	-20.2	30.5	64.6	67.3
51.3	56.4	48.6	18.1	39.5	54.3	37.4
75.3	25.6	59.5	48.6	-17.4	54.2	71
25.8	52.8	45.4	15.4	82.3	62.8	11.9
38	56.7	-10.2	-14.6	47.1	50.3	57.5
45.2	94	68.5	43	44.2	-10.7	62.5
53	39.6	47.7	12.3	50.3	43.6	54.3
50.9	23.6	53.3	45	42.8	48.9	90.1
42.2	146	61.5	49.9	47.1	62.6	-59.1
63.9	325	55.1	-20.3	111	44	24
41	-14.6	30.4	63.9	12.4	108	48
-14.6	78.5	49.4	85.5	-122	52.5	46.2
43.3	38	51.8	34	39.1	58.7	67.1
44.3	43.7	56.6	12.7	31.2	85.9	59.1
44.6	-21.5	49.2	64	16.6	48.5	-50.3
46.1	111	53.8	-13.5	44.7	-22.5	70.8
51.4	60.3	58.3	-17.7	39.6	21.5	61
-14.3	74.3	49.5	62	30.8	23.6	60.5
43.6	59.7	24.2	16	56.6	40.6	37.3
-11.3	1180	50.7	20.3	-30.1	57.6	57.4
31.8	60.1	72.7	52.7	46.2	87.9	67.4
41.2	80.2	46.9	-12.4	62.3	30.7	59.6
51.1	78.1	45	60.4	35	49.2	54.7
46.2	-23.3	10.3	41.9	38	45.4	57.9
45	144	46.4	45.4	31.9	61.4	67.8
48.1	41.2	52.7	56.5	40.7	26.5	22.9
33.2	11.4	47.7	44.9	41.7	55.4	187
41.6	-37.1	53.4	-13	50.4	63.7	64.7
50.8	57	42.1	35.9	42.5	49.8	45.1
58.5	53.5	58.2	49.9	40.7	50.3	46
59.7	25.7	-34.5	17.4	14.5	46.6	51.6
31.4	59.1	55.7	47.6	47.1	43.1	51
43.8	46.4	51.7	20.3	37.2	56.5	37.8
44.7	88.6	49.7	58.8	13.3	37.1	45.7
52.5	56.2	47.5	-20	43.4	57.1	15.6
35.2	74.2	61	28.1	34	44.2	-10.7
49.8	24.8	54.2	25	41.2	59.2	64.3
54.9	62	55.1	105	-10.9	44.3	47.7
43.6	25	52.9	12.3	36.4	38.5	55.7
69.3	111	48.1	83	43.6	67	41.2
46	29.6	49.1	68.6	45.5	37.9	56.5
39.6	301	47.2	24.6	46.2	68.1	59.5
45.1	-18.1	12	10.4	37.2	95	49.3
-41.7	37.6	41.9	38.2	-121	56.6	-31
44.4	53.6	49	-17.7	31.2	57.4	41.9
47.7	73.2	44.4	-7.54	48.5	46.1	50.3
38.1	72.6	-25.8	42	38.2	56	85.2
37.1	56.3	61	36.9	42.9	48.5	71.7
47.9	17.7	-13	19.1	39.8	29.2	62.1
68.2	109	42.3	19.7	44.5	8.43	52
43.1	65.9	24	12.7	31.8	37.9	53.1
42.5	57.8	42.9	-13.4	44.5	34.7	70.7
53	107	24.2	-19	31.7	23	-19.9
57.6	12.5	-15.8	15.8	52.5	20	21.8
48.4	23.7	46.8	59.4	39.5	66.5	58.1
42.8	46.5	44.6	-16.7	35.3	46.5	55.2
43.6	62.6	52.8	17.5	46.6	52.5	52.6
45.5	-23.2	50.7	-16	29.4	36.6	62.9
48.5	83.1	67.2	60.2	33.7	52.6	11.7
48.6	36.2	70.2	65.2	133	73.3	43.8
-5.98	115	27.2	19.2	42.8	43.1	63.4
30.1	44.8	51.5	46.1	44	64.2	-11.8
45.7	28.1	57.9	-118	34.8	31.9	46.9
51.2	59.3	51.8	114	35.7	101	56
46.7	52.3	51.2	9.72	52.6	53.9	63.4
35.8	42.8	62.8	16.6	49.5	58.7	44.3
52.3	62.8	45.2	-113	37.8	81.4	42.4
47.1	26.6	40.9	72.3	44.5	85.6	55.8
46.8	31.6	62.6	39.7	38.4	48.5	31.1
46.3	-13.4	55.1	-11.1	48.9	50.7	56.4
37.9	23.7	58	60.8	44.1	43.3	40
57.9	75.6	43.9	18.4	41.4	56.5	-7.57
52.2	65.5	-28.6	52	36.3	57.5	48.4
46	22.2	46.8	-20.7	-9.93	51.8	63.6
51.3	75.3	20.4	53.8	44.2	39.4	53.6
28.9	63.3	187	12.9	36	57.5	-56.2
50.2	55.2	51.9	-7.83	26.1	48.9	5.68
41.7	17.4	54.8	-62.8	40.9	52.2	72.7
55.8	73.9	47.3	51.1	66.4	36	53.5
36.7	35.7	60	77.5	44.3	-17.1	64.3
44.5	42.3	62.3	21.1	32.4	148	65.4
36.7	24.5	57.2	49.1	52.1	89.2	64
-8.21	60.2	37.8	70.5	44.8	51.9	43.2
47.4	15	56.2	13.5	35.1	-9.97	61.6
45.6	45	50.2	18.1	37.6	51.6	-11.2
46.7	27.2	35.1	43.7	40.9	89.2	67.3
57.9	278	47.4	-81.6	39	53	55.8
39.2	106	55.7	43.4	-52.6	47	52.2
43.7	55.3	62.9	18.8	39.8	55.7	71.2
51.7	-18.8	50.9	-13.7	-16.3	120	-51.1
48.8	-11.4	47.9	30	58.5	42.4	62.9
34.1	-54.2	69	59.7	26.2	36.1	51.7
38.9	40.8	68.2	49.6	34.6	88.9	58.9
40.5	10.5	-71.8	12.5	44.6	22.9	45.2
53.5	73	51.2	15.8	-11.3	15.1	56.3
42.6	53.7	51.9	39.5	32.8	58.3	52
14.7	21.5	63.9	10.6	41.3	58	-592
42.6	22.7	47.5	12.4	45.3	80.7	76.6
39.5	98.5	47.3	65.9	52.4	59.3	59.4
36.5	57.1	-47.5	41.2	32.7	38.2	56.3
46.1	157	58.8	-23.4	32.9	57	58.3
51.3	18.6	67.7	40.7	37	35.2	130
47.2	115	57.2	39.5	31	44.4	61.3
68.1	14.7	58.4	-23	-56.3	59.4	41.8
46.4	-110	56.3	57.7	47.8	85.7	55.1
1300	36.3	50.8	-10.4	31.3	29.9	56.5
46.2	45.9	34	81.9	56	55.9	66.6
44.7	51	-14.4	55.2	52.6	50.2	51.2
74.4	65	63.6	-10.3	36.8	-46.2	36.3
52.9	78	52.4	-24.6	45.7	124	71.3
61.1	94.5	56.2	-71.6	24.7	53.9	10.4
51.3	14	-64.1	16.8	30.4	53.1	38.6
45.1	-49.7	53.6	17.2	56.5	57.3	63.8
52.1	69.8	60.6	39.5	47.1	37	46.9
57.6	94.9	53.8	20.4	46.2	38.9	60
49.8	-26.1	50.5	11.5	38.5	-53.9	62.9
42.5	23.6	48.1	53.8	16.4	25.2	56
48.2	58.9	43.4	45.9	36.8	31.2	76.5
24.3	68.6	65.5	53.4	98.5	31.4	65.6
56.3	12.8	22	58.2	55.5	12.1	58.2
45.9	91.8	54.5	-12.9	41	409	53.5
35.1	-40.1	60.2	48.8	-123	45.8	72.9
55.1	54.1	54	-21.2	30.6	57.1	-27.4
51	53.4	11.5	21.5	26.2	-17.6	30.8
57.1	197	50.7	12.8	73.6	39	72.5
56.1	38.5	43.9	54.2	35.1	56.8	36.2
25.2	36.6	10.6	9.32	-133	10.9	41.1
55.2	77.4	-28.2	50.3	-81.1	65	48.3
54.5	34.6	47.4	17.2	50.1	98.7	52.3
42.3	52.4	50.1	-11.3	49.6	5.19	55
44.7	42.1	43	115	53.3	63	66.2
43.5	-19.7	-9.81	42.4	46.1	58.8	-16.2
44.4	67.3	110	15.1	34.5	83.9	47.9
68	58.4	57	20.8	53.1	32.4	63.7
41.2	76.4	51	-23.5	-19.4	45.9	52
52.6	49.3	-30.7	-22	42.8	52.7	39.2
60.3	-16.8	55.3	-11.6	47.9	59.6	63.7
21.9	47	53	45.1	29.5	44	45.4
32.2	47.9	60.9	20.2	50.4	56	60.8
9.11	16.1	51.8	8.5	39.8	61	60.9
40.6	49.6	297	34.3	46.1	48.9	44.4
46.6	-9.03	44.3	59.3	36	62.7	34.7
47.2	41.5	16.4	-65.9	43	59.9	56.2
-7.05	21.3	-33.6	-10.4	-20.6	124	50.5
33	150	50.5	20.3	35.9	51.9	45.7
50.1	92.9	64.4	44.9	40	41	55.5
38.5	55.6	58.6	62.4	39.9	40.5	58.6
55.5	-50	49.3	49.6	42	50.5	51.4
41.7	-19.8	-16.5	39.3	-125	58.8	56.5
40.1	56.6	50	9.94	40.4	50.6	50.9
13.6	152	60.4	11.7	43.6	39.8	39.6
50.7	59.2	45.3	12.8	58.8	87.4	19.6
46.6	22.3	-8.68	-9.97	111	57.5	58.1
46.4	39.3	-12.7	52.3	24.9	53.4	55.4
38.1	13.9	32.5	54.7	45.3	38.3	58.2
45.4	19.5	49.8	44.8	43.4	65.4	67.4
28.7	50.6	46.8	29.2	49.4	62.1	39.1
46.4	-27.6	47.7	124	22	54	34.7
49	68.4	45.6	76.6	39.3	55.5	23.5
34.9	41.4	53.8	-13.2	43.5	59	58.1
49	-20.6	422	61	40.7	107	58.8
45.2	-21	54.8	-26.6	36.1	57.4	55.6
33	-17.1	78.1	41.5	36.2	34	59.5
49.1	77.9	46.7	54.3	33.5	100	-48.2
46.2	54.4	57.4	18.9	42.8	59.1	41.5
69.8	48.4	-11.8	25.5	35.3	73.5	59.4
47.4	27.2	8.1	29	-21.3	38.9	-24.1
52.5	-15.3	49.3	24.3	24.9	58.4	37.5
54	17.4	55.8	30.4	-10.7	46.7	-45.9
57.1	14.7	49.5	43.7	55.4	61.2	41.5
55.3	-16.7	42	51.2	43.7	57.9	52.3
45.5	48.1	61	25.8	53.8	56.3	55.8
61	49.6	50.6	-9.04	35.8	47.9	54.6
47.2	54.4	41	38.2	31.7	15.1	54.4
46.6	81.4	60.9	50.6	48.6	59.9	51.4
47.9	60.6	-96.1	14.6	49.9	-11.1	52.7
48.2	50.7	55.5	-15.6	66.5	69.8	56.2
16.6	62.5	54.9	53.7	-63.4	22.4	60.3
46.4	78	61.7	39.3	47.1	53.8	51
49.6	31.6	38.3	-15.5	39.7	44.3	64.5
-27.8	71	50	17.9	51.9	73.7	61.1
53.5	-12.1	57.7	-22.8	30.9	45.8	59.7
47.4	100	54.2	48	14.4	53.2	59
46.1	84.7	54.8	54	14.5	44	-57.2
58	73.3	-38	21.8	37.5	471	66.9
45.9	-20.4	11.7	-10.9	-10.5	43.2	58.3
9.8	52.3	10.5	-21.7	9.06	-17.2	59.3
60.3	60.5	49.9	-39.5	50.5	44.6	60.9
43.5	40.8	59	79.9	53.3	63.4	52.1
58.4	59.7	64.1	64.9	48.5	128	42.1
42.9	62.8	47.5	38.4	55.5	40.2	39.5
46.5	64.7	-8.88	-85.2	57.8	46.7	69.1
47.5	18.1	46.9	97.4	33.4	58.2	66.3
52.9	70.4	67.3	35.3	26.9	44.7	55.2
40.6	24.3	65.7	-27.6	12.6	47.1	-93.1
32	25.8	49.3	60	12.6	48.3	48.6
37.3	15.9	-5.84	-15.7	39	48	63.7
46.2	-17.3	7.48	15.4	11.7	48.9	61.4
42.2	46.9	-70.9	9.67	48.8	14.5	51.4
44.4	65.3	50.3	-34	55.1	61.8	55.3
47.5	31.3	39.1	-14.7	48.7	43.5	55.9
46.4	17.5	50.1	57.1	53	46.3	55.5
47.1	38.4	-70.3	48.8	31	55.2	57
42.7	19.9	57.9	-23.9	28.5	42.9	69.1
42.8	113	56.5	49.5	32.6	58.7	105
59.9	488	62.3	51.9	42.9	57.9	53.5
-14.8	54.1	71.5	44.9	31.1	50.4	50.9
29	-18.9	45.1	18.8	41.6	43.9	65.6
45.3	92.2	50.6	28.9	34.9	85.3	52.3
59.4	42.7	49.7	22.1	43.3	73.8	52.1
54.2	14.3	50.9	21.9	44.5	61.6	73
59	81.4	28.1	-11.4	49.5	46.6	52.8
19.1	53.4	73.4	66.9	58.3	56.8	61.7
53.4	-18.1	46.9	53.7	37.4	52.2	64.5
48	60.8	78.9	-16	46.2	50	37.9
50.5	21.7	40	14.6	60.6	36.8	65.9
50.9	82.8	51.4	10.7	-113	48.8	90.1
41.4	84.9	59.2	-19.8	-15.5	55.9	57.3
42.2	127	47.1	25.9	40.1	65.9	49.3
58.8	69.5	36.3	-14.6	43.4	68.5	-15.9
43.3	-21.8	42.8	8.13	17.3	43.1	60.8
52.1	-10.7	-89.9	17.9	32.9	73.6	49.6
29.9	62.5	53.3	43.1	-9.5	42.9	85.4
41.4	130	33.5	19.5	43.1	-14	64
51.2	144	53.8	38.9	-19.7	58.1	40.8
43.7	10.3	58.6	-11.1	35.4	59	56.8
37.4	120	35.3	-14.5	38	37.7	48.8
51	11	90.1	22.4	42.4	57.8	37
45.7	107	49.3	62.6	30.8	26.1	56.3
51.4	26.8	45.9	5.64	36.9	41.9	-31.7
46.9	-12.2	49.4	-11.2	37.9	85.6	50.7
51.8	81.4	66.8	15.7	51.6	58	58.7
167	-18.2	47.5	85.1	35.5	52.7	-48.7
55	17	-94.7	-22.2	37	35.8	8.82
46	71	39.9	13.8	41.3	36.1	51.2
47	76.6	84.4	38	40.4	49.6	55.3
50.7	42.3	61.7	50	-14.5	57.4	43.5
29.9	65.5	37.1	59.5	43.1	78	62.6
41.2	28.6	-45.5	-10.4	16	13.8	55.5
8.31	37.9	5.84	13.2	25.8	37.1	69.1
327	87.9	46.3	-10.7	46.1	44.3	52.6
6.49	-17	48.2	39.5	25.8	-8.28	67.2
51.5	31.1	16	45.4	16	117	46
38.9	76.2	72.8	47.2	35	-13.9	58.9
35.9	72.8	47.9	16.6	56.3	44.6	65.8
62.4	42.8	61.9	-10.2	-9.5	52.5	44.2
48.4	67.5	53	-9.93	47.5	9.12	60.3
50.8	86	56.1	64.5	43.9	49	70
55.7	84.3	41.5	27.6	48.4	55.3	68.9
37.3	56.7	72.3	18.4	16.3	83.4	60.9
70.5	65.5	-41.8	-21.1	41.6	48.3	-14.9
45.3	99.1	53.3	-14.7	62.7	43.2	49.4
44.2	21.4	48.2	28.7	45.7	66.9	58.4
49.7	20	58.1	40.6	44.2	12.7	55.1
20.7	66.6	45.7	11.7	43.5	49.4	53.5
22.5	21.6	44.6	49	52.9	29.2	132
46.4	45.7	43.6	-20.2	11	53.5	27.7
41	40.3	129	21.3	99.5	54.1	54.4
54.8	1700	-6.85	50	51.9	65.8	57.1
49.6	42.4	9.7	39.9	53.4	81.3	70.9
41	13.3	53.2	-18.3	55.2	34.4	52.6
51	14.9	38.9	33.6	27.9	38.8	69.3
10.2	-16	46	19.6	13.4	48.6	64
47.9	93.6	81.6	-17.9	30.5	116	60.4
49.4	17.4	-40	20.9	43.7	42.8	55.4
47.9	44.9	-9.72	53.6	-15.6	53.7	63.5
43	5.81	-11.5	15.3	22.4	54	62.2
41.2	24.3	62.5	54.8	36.5	52.9	70.4
10.7	-11.6	-6.46	22	40.7	67	69.9
76	44.9	59.1	12.1	58.1	54.2	61
48.3	79.5	54.7	56.6	12.3	34.6	58
40.9	-11.6	53.4	44.5	43.9	12.5	54
56.8	-30.6	54.6	53.1	23	52.9	61.1
41	37.9	29.5	-20.2	34.3	8.86	59.6
45.1	28.5	-41.6	38.9	33	84.9	88.5
39.9	61.5	40.4	16.8	43.1	33.8	40.1
46.5	-21.2	10.4	13.5	-6.47	47.5	51.4
56.2	-17.8	9.73	-16.6	44.7	48.7	72
33.8	20	51.6	365	32.3	10.9	45.3
47.8	26.5	65	20.3	-13.5	87.7	91.4
51.3	28.3	59.1	51.3	18.8	64.1	56.1
33.8	-30.7	8.5	-13.4	43.2	22	48.1
43.2	-13.2	43.1	-17.2	37.2	47.8	55.2
42.7	67.3	56.4	52.6	43.8	55.1	52.7
-14.1	51.3	-7.67	-9.51	-16.5	60	41.4
39.5	83.4	43.1	-8.68	-18.6	56.2	-42
54	54.9	60	73	24.3	58.8	75
48.5	8.85	10.9	-21.5	39.8	46.8	6.66
36.6	131	57.3	56.4	21.8	52.8	51.2
175	14.1	64.5	12.5	35.5	43.2	36.8
51.3	76.4	46.1	65.5	39.2	15.4	65.1
52.1	53.7	39.4	15.1	38.1	59.1	55.3
44	128	40.9	53	43.3	65.2	101
43.6	-17.9	59.4	22.3	34.2	64.7	5.14
63.3	59.9	28.5	47.6	48.1	48.9	65.9
32	70.2	15.9	51.8	22	64.6	54.7
49.4	45	-20.8	-13.4	33.5	50	32.2
63	79.1	57.6	32.8	30.2	36.7	52.1
46.3	46.5	55.3	57.3	54.2	48.1	55.5
11.8	46.2	45.5	-14.8	39.4	55.9	49.4
55.7	-21.2	55.8	185	65.5	56.4	55
52.7	28.3	51	11.9	44.2	54.9	102
34.3	-23.7	43.5	13.7	-13.9	44.8	63.1
52.8	44.1	56.6	31.2	30.8	57.6	68.1
43.3	36.1	10.1	33.9	36.9	43	61.8
49.1	-16.2	16.7	-13.8	11.3	42.4	-46
13.9	68.9	-11.1	-13.1	67	55.2	54.6
57.5	59.5	28.8	-42.4	22.1	42.5	39.9
54.3	98.8	41.8	41.6	39	44.2	52.9
57.2	46	46.2	13.2	43	43.9	52.9
40.8	45.5	46.2	-10.6	40.7	42.7	55.8
51.3	85.8	729	62.6	56.4	50.1	60.8
52	-15.8	39.6	49.9	34	48.1	37.7
191	54.5	25.7	-9.33	32.9	57.1	31.5
49.9	22.9	-48.8	53.6	-48.4	57.7	44.3
41.9	60.5	41.3	38.5	57.4	30	-30.9
-19.9	55	34.9	60.7	41.3	40.4	65.1
58.1	38.3	53.7	36.5	47.6	37.6	29.8
41.7	53	53	64.9	44.2	54.9	49.5
13	-16.3	63.4	21.8	51.1	38.9	55.6
60.1	15.6	-9.4	15.4	36.9	46.3	52.4
-15.2	61.9	60.6	13.8	48.7	47.3	-41
50.7	132	45.6	-29.5	48.7	70.4	40.8
44.9	49.4	43.9	27.1	52.7	12.1	-24.9
41.3	21.9	49	49	48.3	111	45
44.4	48.7	51	15.5	-18.4	19.3	99.7
53.5	52.1	51.3	50.9	44.1	35.4	63.9
54	57.1	57.9	18.1	43.6	46.3	10.5
42.5	142	14.3	10.1	33.3	57	71.5
62.9	19.6	55.9	26.7	45.7	58.2	59
49.8	-22.2	61.9	-11.1	36.4	38.1	52
46.9	183	51.9	56.2	-26.4	59	48.6
43.4	53.1	45.1	17.5	43.9	51.1	50.6
36.4	30.2	53.2	-27.2	24.2	47.9	87
-14	-15.3	49.3	-30.8	39.3	16.3	57
46.7	-19.5	46.3	19.5	47.2	59.4	58.1
55.8	85.9	-30.4	63.6	33.2	47.3	125
58.6	65.1	54.9	32.7	49.9	52.7	-42.9
55.4	30.5	58.2	17.7	9.51	84.7	46.8
34.4	53.3	48.6	46.9	38.7	57.3	67.9
36.4	46.3	51.3	65.2	43.8	51.2	39.7
62.2	22.7	55.9	16.2	35.4	31.7	46.4
39.2	49.9	51.4	50.3	28.8	50.8	48.9
57.6	73.7	52.9	151	38.6	54	37.8
8.09	64.9	-9.47	-24.8	85.6	119	54.5
57.6	-14.4	59.8	39.8	-14.2	51.7	69.1
47.5	23.8	52.5	53.1	48.9	65	67.6
46.2	19.5	60.6	46	44.5	45.6	60.3
39.8	48.6	81.4	54.8	41.3	42.1	47.1
76.8	17.9	-11.4	19.3	42	57.3	36.5
39.3	51.3	41.6	17.5	45.6	33	67.4
33.8	55.2	56.8	-23.1	58	51.8	38.7
40.3	94	59.8	43.8	31.9	57.2	92.2
50.9	79.8	12.5	-11.1	42.1	51.7	40.7
39.9	175	-18.5	52.4	46	48	39.2
57	66.5	-7.23	-19.1	-8.59	17.7	51.5
32.8	41.6	34.4	41.5	372	49.7	13.9
43.8	17.5	46.6	54.9	40.4	53	53.5
51.8	48.1	-8.63	52.7	43.1	36.4	44.1
-10.3	71.5	33.6	-24.2	34	56.7	49.9
68	69.5	43.8	51.9	34.5	43.5	40.7
57.2	70	50.8	96.8	46.6	45.7	51.9
58.5	51.1	-8.88	35.7	42.6	46.8	-53
44.9	21.7	50.8	54.5	36.6	43	51.8
60.5	65.1	18.6	151	40.4	18.7	64.1
34.7	12.5	25	-80.7	29.6	46	52.8
44	76.4	53.8	45.8	-28.9	51.2	57.9
-10.8	-18.5	47.7	19.5	15.3	43.2	11.7
-34.8	48.2	54.6	13.1	37.3	57.8	52.2
26.8	20	37.6	81.4	37.4	46	52.8
38.4	55.6	5.92	-11.8	37.3	22.1	61.3
6.62	11.8	55.3	-38.7	30.7	82.3	80.3
46.6	136	55.6	13.2	-12.9	43.3	73.7
12	28.6	50.6	54.9	50.1	49.5	-43.9
49.5	66.5	6.78	47.4	41.5	44.1	58.5
53	43.7	63.1	-20.4	-14.5	29.2	49.5
48.6	36.2	52.3	-40.1	44	37.9	57.9
52.4	130	52.8	47.7	42.3	16.7	55.7
-15.6	75.8	47.8	15.6	44.3	47	33.2
54.9	-24.3	27.8	-11.3	-9.26	29.5	67.8
55.4	44.1	44.6	37.3	32.7	60.9	46.9
57.3	52.6	54.6	68.6	-15.9	57.3	64.3
59.5	47.8	60.9	11.8	-9.27	35.7	59
25.4	72.1	21	-19.9	11.2	6.42	51.5
46.5	43.2	54.1	44.3	41.4	61.6	49.7
55.2	27.3	-24.3	58.1	19.9	50.1	52.1
50.3	11.8	50.1	-9.71	26.5	41.7	39
50.7	61.4	49.1	43.7	39.1	41.1	51.9
41.5	-23.9	57.4	35	53.1	51.4	50.1
43.1	66.4	47.6	66	130	68.8	41.3
56.4	-23.1	-12.7	45.1	-12.8	61.7	53.9
29.7	20	46.2	-14.2	50	42.9	57
-9.32	-12.5	62.6	54.5	-45.9	60.5	59
45.7	77	-16.6	17.9	59.2	54	51.4
47.6	48.2	43.2	63.8	40	63.2	49.6
61.2	14.4	56.2	46.1	-14.1	50.2	69.3
37.8	39.8	40.5	-10	40.5	46.6	63.5
-15.9	18.6	8.65	14.2	60	50.3	47.3
39.5	66.4	42.6	-15	33.3	-14.7	53.8
29.6	78.7	33.6	-21.3	34.5	46	62.1
49.3	25.6	68.1	111	63.4	16.1	44.5
53.6	53.5	53.4	45.8	32.4	43.3	-12.9
56.9	-8.71	-14.4	10.3	-20	48.6	78.6
36.5	22.5	56.3	42.1	48.8	41.3	98.4
47.7	-22.4	36.8	-13.9	42.8	41.1	57.7
56.7	-22.2	54	34.2	49.4	54	80.7
42.5	-12.2	-15.2	54.8	-58.2	43.1	27.5
58.4	45.2	49.8	54.9	32	124	51.3
11.8	13.8	46.1	31.2	38.9	54.5	50.3
45.6	68.5	48.3	-17.7	-49.5	79.3	41.6
31.4	35.8	60.1	47.5	67.6	55.6	-28.1
45.5	151	48.6	-20.8	25.1	56	78.6
62.2	67.6	45.6	51	35.6	90.4	131
58.1	103	52.7	46	35.9	150	140
50.7	52.3	53.1	19.9	52.6	44.7	69.9
59.9	37	46.2	16.6	-14.6	55.4	64.8
29.2	59	49.3	26.7	45.9	41.3	51
39.6	115	47.2	44.9	52.7	31.9	60
52.1	44.5	59	69.2	28.2	46.2	228
42.5	-11.4	45.9	51.7	-63.9	-8.29	63.9
-14.1	44.4	48.6	50.2	49.9	33	42.8
57	25.1	43.1	16.5	47.5	67.4	46.8
47.9	29.7	52.3	44.2	56.9	52.4	65.3
51	77.6	66.6	54.1	41.1	62.4	47.4
47.5	76	97.3	92.3	49.1	-12.6	42.9
231	-13.8	50.6	66.2	46.3	54.2	57.1
38.3	17.6	43.7	55.6	31.1	-30.4	43.7
40.6	65.9	55	-77.8	19.9	11.8	50.6
14.5	-22.9	45.5	17.2	186	82.1	63.7
41.8	15.4	49.3	23.8	13.8	55.2	52
48.9	21.2	59	41	21.9	27.6	51.2
63.9	-17.6	60.4	45.9	49.7	26.7	48.2
41.4	101	5.66	-12.7	27	54	63.7
-13.5	30.4	54.3	55.4	30.2	54.1	60.9
36.1	64	50.6	54.7	32	-13	60.6
18.3	135	51.4	47.9	-36.4	48.4	38.5
15.5	14.7	-23.2	57.9	42.9	53.2	46.3
-9.79	-27.6	17.9	59.6	-60.6	116	-87.9
47	30.4	53.2	-62.9	20.3	51.3	34.5
41.1	84.3	40.4	-18	328	36.5	82.7
50.3	-18.8	11.9	59.2	33.9	56.4	57.7
45	72	40.3	-18.5	-20.7	60.5	43.2
45	13.8	49.3	45.6	37.1	51.5	60.5
59.3	-20.4	53.7	71.1	22.9	47.6	-54.5
36.3	10.7	26.7	36.8	38.8	22.1	13.7
46.5	41.9	34.9	-14.3	-14.1	43.7	60.1
32.7	45.2	48.5	-16.6	27.3	39.3	61.7
47	-19.8	66.5	55.7	32.2	46.4	51.5
43.3	-29.2	32.6	59.5	253	120	47.2
40.5	62.4	52.6	15.8	34.6	53.6	8.58
37	-17.6	88.7	21.7	34.3	35.9	73.2
58.4	32.8	40.4	9.66	37.4	13.8	60.4
47.4	-28	74.7	38.9	48.4	43.4	57.9
41.1	80.3	64.6	56.9	42	36.2	-43.1
41.4	77.2	37.8	54.1	29.2	31.4	50
36.2	-24.2	-87.8	34.3	19.4	45.1	34.8
21.1	18.5	69.7	63.1	39.8	89.7	36.1
43.4	64.3	61.4	11.7	39.6	43.5	8.43
51.9	-96.9	54.7	10.8	16.2	-28.1	66.5
43.6	-13.3	59.9	53.1	-23.1	50.7	43.8
41.8	48.3	48.5	-12.1	-14.8	61.8	56.7
54.6	63.7	45.7	52.7	35.6	52.3	62.8
48.6	-12.5	49.2	45.7	31.4	91	51.5
43.8	59.1	44	30	39.4	39.4	-14.7
40.5	19.4	46.5	20.2	33.7	60.2	-44.9
59.4	47.9	52	22.1	-14.1	-20	55.9
47.7	49.4	50.6	17.4	-15.2	27.9	53.8
47.2	-10.4	57.8	62	24	17.3	47.1
44.2	20.3	-7.29	-16.6	33.3	53	42
48.2	18	57.3	59.1	31	-13	56.7
50.8	55.5	52.6	45	39.2	67.6	50.9
51.9	41.5	9.82	-10.4	36.8	55.8	47.2
51.8	22.4	45.3	43.5	38.5	56	56.6
58.7	32.5	7.22	9.98	36.5	27.7	-40.9
53	84.8	17.8	38.5	43.4	94.1	52.4
43.5	101	-23.1	55.4	48.2	63.7	61.4
48.4	46.5	42.9	13.5	44.4	62	59.2
39	51.2	56.3	16.2	39.3	-52.9	8.5
56.1	73.1	50	11	43.2	37.1	21.8
39.4	9.07	51.8	55	37.8	110	64.2
54.7	82.9	45.9	18.6	-318	57.9	92.9
34.6	86	48	-22.5	45.9	69.6	40.6
54.2	76.9	39.7	12.5	36.4	43.8	8.7
54.7	-18.1	-23	52.8	53.9	38.7	33.6
71.7	122	30.2	-24.6	19.9	59.7	56.1
43.2	-12.2	49.9	47.3	51.2	47	38.6
57.9	113	32.4	36.4	36	86.1	12.1
57.2	38.6	55.8	38.1	13.9	50.4	64.8
9.35	-8.77	66.2	85.8	62.1	51.1	59.3
47.4	69.3	47.9	-21.6	25.3	46.6	12.2
47.2	173	52.2	36.4	-19.2	42.4	11.9
55.9	84	33.7	-16.9	44.4	9.89	57
54.8	85.3	68.2	342	34	45.4	60.4
61.5	52.9	45.4	43.9	58.7	46.9	14.7
40.3	22.9	54.4	21.3	33.6	51.7	-24.6
54.9	105	70	18.5	-17.2	54	-14.2
40.3	130	50.6	67.5	34.5	39.4	56.9
30.8	106	-23.9	19.4	52	46.7	53
-14.4	-13.5	55.2	-21.6	19.3	68.2	-17.9
8.99	18.7	40.5	69.7	-17.1	35.8	44.4
44.9	45.2	48.7	47	20.8	50.9	57
55.7	41.5	50.3	56.5	37.9	57	50.8
61	18.9	45.9	55.2	52.2	38.4	10.2
29.7	77.8	8.43	12.8	43	7.04	57.2
51.6	93.8	49.5	-10.2	42.2	60.8	35.8
39.1	13	49.7	42.3	38	55.1	49.7
8.41	92	51.6	35.9	45.9	96.3	64.6
35.7	104	57.9	-22.1	24.2	54.4	64.8
51.8	54.2	55.7	49.5	443	33.4	67.2
51.8	14.1	-20.9	40.9	-10.8	31.5	-11.4
34.9	18.5	53.6	36.9	33.3	26	73.8
49.3	341	59.4	34.3	-23.3	42.2	61.6
55	58.7	59.6	65.3	37.8	45.4	68.1
29.2	-9.13	46.8	-35.2	-399	-24.5	34.3
49.9	89.5	70.6	43.5	35.9	103	15.8
77.2	66	31	-18.7	44.1	37	61
36.3	16.8	51.2	-8.49	45.8	53.6	60.8
8.05	108	67.9	46	12.9	54.8	16.6
49.7	67.3	41.7	45.3	88.4	31.4	168
48.3	26.2	50.9	-32.6	31.7	-11.8	60.8
56.2	67	46.9	-13.1	14.2	140	64.7
50	71.3	66.4	39.6	33.2	47.7	55.6
55.3	75.2	51.5	16.9	14.4	50.9	52.9
-11.4	38.5	57.8	-19.9	18.2	27.9	69.1
58.9	-14.9	59.2	15.1	11.9	60	53.1
58.9	-12.5	62.8	43.4	14.8	45.3	54
-9.36	66.2	-62.9	-13.2	-19	46.4	40.9
40.4	-16.6	38.8	58.8	18.5	24.2	10.9
56.1	71.1	58.7	60.8	109	-27.1	30.3
35.4	8.59	42.3	48.1	51.4	56.5	-13.5
55.9	42.4	37.9	25.6	41.2	23.6	-10.2
38.6	20.1	64.8	-19.1	17.8	43.5	148
81.7	59.3	49.6	41.6	54.7	115	58.3
50.4	19.7	47.9	-12.9	27.8	49.5	25.4
49.4	-12.4	46.1	57.9	1770	51.1	9.16
39.9	116	54.9	57.7	12.2	60.5	36
41.8	51.9	53.3	42.8	42.2	17.3	52.3
44.2	104	52.5	44.6	-1690	31.2	67.4
44.2	57.6	41.4	-14.3	-13.3	47.9	47.4
65	38.9	50.6	52.5	49.1	37.4	66.8
60.7	65.5	28	45.8	26.7	49.8	-21.5
48.8	61	35.3	40	55.3	58.7	-44.5
42	44.4	63.8	58.5	40.2	52.5	66.7
49.2	-28.9	45.9	46.9	51.9	-9.83	97.3
46.8	57.5	49.2	72.5	34.6	31.9	-12.5
254	46.8	48.1	30.5	42.8	51.4	52.4
36.1	135	41.1	55.6	41	-15.4	58.9
41.9	-12.3	58.5	70.1	28.2	49.9	16.8
73.7	64.1	87.8	16.8	-64.6	43.8	42.6
59.2	47.5	31.3	-33	-317	47.3	64.7
35.4	-13.5	-13.3	-53.7	15	23.7	44.4
41.1	92.8	15.5	42.4	40.4	30.4	58.8
75.6	-19.7	49.4	53.6	43	55.3	47.7
40.4	30.8	75.3	84	33.5	52.7	55.5
46.8	-15	44.8	54.1	-13.6	114	-56.8
54.5	102	49.7	14	48.4	43.2	61.2
53	-12.3	48.3	-62.3	47	47.6	45
43.2	11.3	47.3	-14.3	44.5	53.7	-11.1
57.8	17	54.1	55.3	36.1	43.9	71.3
53.2	24.3	55.1	43.4	619	49.5	43.3
44.1	-8.69	44.3	-19.5	52.5	57.8	12.5
59.5	71	39.2	-55.5	44.2	52.9	52.3
23.9	47.4	53.7	52.9	36.3	69.3	52.2
44.7	56.7	59.3	68.6	-58.5	57	50.3
25.3	58.8	24.2	39.6	32.3	37.7	60.4
57.5	160	51.2	-17.8	45.7	47.6	-32.5
42.1	49.4	57.4	28.5	27.5	46.3	38
47.2	-15.9	52.4	16	-12.6	56.9	-6.68
35.5	50.9	48.4	-13.7	47.8	70.4	-17
56.4	14.3	36	60.7	38.1	14.9	60.1
48.1	-13.7	49.6	38.7	44.2	51.9	30.4
-11.2	14.7	50.6	14	-14.8	52.1	17.6
40.6	-25.1	51.5	-16.2	39.3	58.2	6.4
52.7	-12.6	53.5	-14.8	35.9	44	59.9
-8.24	10.6	44.8	71.3	36.5	38.3	60.5
46.4	41.7	48.3	63.8	43.3	49.8	54.6
47.5	86.4	47.8	63.2	42.8	48.6	-20.9
48.7	15.9	50.4	19	74.3	32.3	65.1
87.7	23.3	41.3	28.1	36.5	41.4	53.7
44	146	925	41.5	47.8	57	13.9
40.5	52.2	-8.5	42.5	44	47.7	11.8
37.5	96.7	55.6	-17.3	47.1	53.6	34.3
44.2	15.3	-18.5	46.8	27.1	79.2	56.4
64.4	-25.9	53.9	17.2	34	63	31.4
45.5	-16.9	26.1	-7.83	35.4	95.5	51.8
46.9	77.7	61	9.69	-13.6	50.6	15.3
43.6	59.8	72.2	24.8	35.7	9.77	57
40.3	-10	28	44.2	47.6	57	58.7
51	-13.3	64.3	23.3	23.8	53.6	69.8
49.5	77.2	44.1	39.8	32.6	42.2	32.7
51.4	54.1	57.8	-20.2	46.3	12.4	10.1
36.5	-14.5	41.5	46.2	-16.3	18.7	53.7
-10.4	56.9	70.4	-20.8	45.3	40.4	49.3
46.5	-12	-14.2	62.1	32.2	55	54.5
43.2	16.6	51.6	58.1	-42.8	78.2	17.3
37.6	13.9	40.9	62.6	28.6	52.3	40.5
54.5	21.7	42.6	34	37.9	47	57
45.5	24.2	37	45.7	-32.3	41.6	154
39.9	18.4	-17.3	-16.6	-11.6	43.5	-13.5
43.5	51.9	52.4	-47	-5.62	44.3	11.4
67.3	179	59.2	14.9	41.3	101	32.3
46.4	-18.6	48.5	20	-12.8	13.3	18.9
56.1	-29.4	39.1	269	35.6	60.3	67.9
49.3	137	39.3	80.6	41.1	24.2	49.2
53.8	17.9	-19	-16.3	-9.43	72.1	7.89
48	14.9	-4.74	14.3	13.7	55.2	53.5
-7.42	-15.9	-7.12	-55.3	-18	47	59
39.1	-12.9	64.6	-16.1	42.1	30.3	58.4
12.3	32	53.7	53.7	37.3	48.5	62.6
-9.77	13.5	38.8	-9.46	112	44.3	63.2
49.6	15.4	41.2	-16.3	-73.5	20	62.2
48.1	109	42.8	58.2	61.3	61.8	61.1
40	14.5	46.6	54.6	23	78	102
46.3	71.4	48.8	258	42.9	10	62.8
58.6	46.9	42.7	46	-9.69	135	-8
53.2	23.3	-46.7	40.7	-13.2	20.7	-72.5
45.3	14.1	53.2	27.4	-46.1	413	45.9
27.1	-15	48	45.7	42.1	48.4	53.8
53.5	28.8	53.1	54.4	-11.4	72.5	56.9
66.2	76.2	48.1	-30.8	9.48	-14.5	41.8
28.1	16.9	39.1	-14.2	40.5	250	65.1
44.3	-15.9	45	14.9	20.9	47.2	44.2
50	98.1	48.5	85.4	41	35.3	12.6
-30.9	113	43.7	-11.1	37.8	35.9	11.6
51	11.7	10.7	45.8	16.6	45.8	60.2
208	-19.6	45.3	37.7	39.1	86.2	65.8
40.4	12.9	59.1	53.2	81.3	48.5	65.1
39.3	-17.4	61.6	-24.6	10.8	45.3	5.79
53.8	377	83.2	-27	56	57.3	60.1
190	-15.2	50.4	49.3	54.1	46.1	11.7
-42	133	39.6	-12.8	57.1	39.4	68.2
37.4	-13.5	8.75	55	34.7	54.9	62
42.3	14.7	56.4	19.1	35.7	46.7	69.3
37.5	-141	50	15.6	43.9	54.7	60.4
41.4	119	47.5	48.2	33.8	45.9	12.3
48.7	15.8	78.9	51.7	43.3	45.6	13.7
46.1	53.3	62.2	51.2	46.1	29	58.5
42.8	-11	-9.92	51.7	42.5	58.2	52.7
39.5	67.3	48.3	46.7	12.7	65	54.9
123	57.5	10.5	-12.9	32	26.8	53.8
47.8	18.2	-8.95	51.4	55.2	82.7	51.6
56.5	53.8	49.8	37.3	44.7	-44.7	51.8
44.2	50.5	26.4	10.4	-11.8	42.1	26.5
57.8	7.66	50.8	47	14.6	39.4	66.6
53.4	15.3	38.9	73	39.6	44.6	35.1
-34.2	23.1	58.4	49.5	-13	89.4	20.1
57.1	19.1	47.6	7.57	44.7	45.8	59.6
49.7	91.3	52.1	37.1	47.5	61.2	46.3
30.8	14.8	53.3	30.7	45.4	49.3	-10.6
53.8	109	52.7	28.1	24.3	65.7	68.4
64.4	45.8	-7.67	51.8	38.9	57.2	13.3
52	-19.9	54.7	53.9	44.5	161	52.9
54.9	23.2	54.1	55	16.2	14.1	10.9
48.2	26.1	7.71	67.3	46.9	43.2	56.4
11.1	46.7	128	-61.9	-31.2	47	11.2
40.7	600	44.9	55.7	40.5	43.2	51.7
13	52.8	-6.21	53	31.1	31.1	49.3
37.9	45.5	32.3	65.3	32.3	48.5	11.5
48.5	21.4	51.9	409	-21.4	51.6	52.4
25.6	117	51.2	59.4	40.8	58.2	-13
-35.7	114	46.3	56.1	-13.9	-13.8	45.9
57.6	18.3	45.5	50.9	32.6	66.4	58.3
11.4	-12.5	53.4	52	90.7	39.6	51.5
45.6	24.6	28.8	41.9	44.7	52.6	50.9
-36.9	-17	51.7	24.2	22.6	34.4	45.7
53.4	34.7	41.9	49	40	64	60
36.6	14.1	76.7	33.6	45.2	24.8	55.8
48.4	-16	37.5	41.2	-12.7	11.4	59.3
44.5	102	55.3	47.9	14.8	48.7	61.2
50.5	18.6	39.3	13.2	53.5	45.4	61.4
43.5	57.8	54.5	-22.8	-15.3	178	10.6
46.8	21.1	60.6	-27.2	57	68.4	63.4
41.9	12.8	38.3	20.2	12.2	43.5	58.6
-27	-8.59	46.9	-13.5	40.1	37.1	54.5
61.7	88.8	-11.2	42.3	36.2	50.8	61.9
61.9	30.7	13	58.6	41.8	46.3	72.8
40.4	13.2	50.9	42.3	40.6	49.2	58.5
50.5	43.1	45.2	-9.03	-60.8	23.7	38.9
30	88.1	4.71	34.9	8.44	62	47.7
44.4	-13.6	63.6	11.3	-44.5	57.8	56.2
52.7	-19.9	54.2	54.5	-17.8	9.69	53.6
59.4	-17.2	49	56.8	-57.8	51	61.1
52.9	53.3	43.3	60.4	351	56.5	57.4
54.6	18.8	-390	-15.7	60.1	54.7	52.2
49.6	77.6	58	56	15.2	21.6	89
52.5	27.4	55.4	55.6	-17.2	61.6	31.5
35.4	13.7	13.8	19.2	101	-5.72	46.5
49.2	11.4	43.7	35.4	35.2	30.1	-85
49.5	8.66	389	37.7	-41.1	-24.4	52.8
2300	110	-75.1	55.7	56	18.9	53.7
55.4	47.2	39	64.9	26.9	54.2	70.3
49.7	-14.2	28.4	-19.1	-54.2	31.7	63.4
55.6	-14.2	56.3	8.28	-20.3	45.8	54.6
51.5	49.7	45.7	38.1	34.9	-8.66	-80.4
-66.9	-17.3	-57.1	57.8	38.2	24.2	64.2
53.1	45.4	61	45.6	37.2	44.2	31.5
65.5	-20.2	42.6	57	-32.8	50.3	90
52.5	32.1	-10.8	15.2	37.9	78.6	64.3
53.6	10	43.2	33.6	-48.3	55.9	65.3
98.3	18.1	55.3	52.6	28.1	34.5	54.7
43.5	56	12.4	53.5	37.2	48.2	26.3
50.7	20.2	49.5	50	52.3	14	55
22.5	43.2	8.67	56.9	-13.3	78.6	-8.01
51.3	57.9	-10.5	23.4	48	45.4	43.5
61.3	61	-2.38	56.8	22.7	36.4	65.3
41.7	11.9	56.5	42.9	-57	-6.66	48.5
29.9	13	67.4	52	-10.6	44.1	-16.9
52.1	20.5	48.5	45.6	33.2	34.9	55.6
10.9	-10.1	-7.16	40.8	32.2	38.9	66.3
45.5	14.3	49.9	-14.8	45.4	54.9	41.7
90.9	15.8	-13.7	71.7	63.8	34.1	59.2
40.6	11.6	50.9	32.7	48.2	44.4	-8.18
79.5	13.4	17.7	14.6	44.3	39.3	59.1
-7.49	61.3	64.5	76	38.6	55.2	75.3
47.1	44.9	52.4	44.4	42.5	44	61.9
55.8	12.5	43.3	21.6	56.5	70.5	48
47.8	57.5	25.3	13.6	39.4	54.6	63.6
45.1	46.5	53	-46.9	48.5	47.6	35.4
-9.38	118	56.1	-16.3	-24.6	46.8	66.2
43.1	47.1	57.5	44.1	37	53.9	56.4
67.9	176	47.5	-16.3	46.5	39.4	56.5
-13.2	65.3	99.9	44.9	36.6	53.7	60.8
-25.2	81.4	17.5	64.8	44.6	51.7	41.1
50.5	-15.4	50.7	48.4	27.8	57.2	38.8
52.1	-15.1	47.9	57.1	45.5	61.2	46.5
39.1	69.5	40.5	-19.9	35.5	34.6	52.6
45.5	46.2	15.3	-17.2	41.4	-8.14	52.9
34.9	106	62	44.2	-71.7	52.5	37.9
39.6	79.6	-13.6	-30.9	72.8	56.6	74.1
54.6	21.2	36.9	-14.2	48.5	44	62.5
44.9	-17.3	55	-15.9	34.4	43.7	56.9
48.2	48.4	37.8	22.3	24.3	63.8	-12.5
-17.7	51.7	43.4	37.7	31.1	51	57.1
45.1	62.2	45	56.5	14.3	30.3	39.9
-11	79	54.2	-35.9	33.4	41	58.9
42	50.3	-43.4	56.4	46.8	49.4	51.3
50	29.5	44.5	59	-73.9	52	-6.58
15.5	-17.5	-94.5	-8.65	49.2	34.9	59.7
49.3	-15.1	83.7	56.9	68.8	40.7	39.9
45.8	9.79	45.1	42.6	19.8	56.9	31.1
35.8	-19.3	62.6	50.8	-18.2	94	59.6
-20.7	42.9	8.44	46.4	45.6	52.7	50.2
39.8	-12.4	49.9	40.8	15.7	54	58.2
40.7	141	52.5	31.8	40	61.5	-12.2
57	63.5	53.8	-19.2	40.5	37.9	57.5
43.9	49.2	20.4	41.7	37.2	53.3	92.5
40.1	-7.93	49.5	56.2	28.7	59	69.1
30	54.9	41	38.1	42.3	50.6	58.8
37.6	127	46.1	-13.9	48.5	49.3	12.1
44.6	38.3	44.4	57.2	38.2	-11.9	-77.7
43.1	75.9	31.7	37.1	35.7	53.6	51.4
35.9	35.4	33.7	49.7	37.1	44.4	24
63.5	88	54.5	-27.5	45.3	58.4	55.2
40.2	-26.4	49.1	66.1	37.8	48.4	28.3
46.7	19.8	44.5	-30	42.4	63.1	60.2
55.6	-24.5	29.3	-25.8	43.7	47.2	49.2
-29.1	53.5	57.6	50.4	41.3	58.6	60.3
61.2	69.9	54.3	50.7	44.8	40.2	-55.3
49.3	49.8	48.4	47.8	68.3	46.3	42.9
56.9	56.9	-13.3	17.5	42.7	81	60.9
47.9	75.9	56.6	12.5	39.3	118	54.3
52.1	-14.8	-6.67	32.1	15.6	54.5	43.4
45.3	29.9	61.4	34.7	53.5	54.2	42.4
50.5	-6.19	17.5	42.4	54.2	46.5	189
53.4	86.6	50.6	19.9	58	60.4	153
49.7	85.2	44.7	43.9	31.1	117	49.5
53.8	-19.5	50.6	51.1	32.3	81.5	79.1
46.1	44.2	51.5	47.7	45	37.3	40.1
48.3	-17.2	57.2	9.38	36.4	49.9	-42.5
42.4	38	52.6	58.9	-17.7	30.7	44.3
46.6	-7.63	42.5	16.2	12.3	-20.6	-14
36.5	-35.4	43.4	32.6	33.6	56.1	37.1
-7.76	37.5	42.4	56.9	42.3	65.5	41.6
42.9	-16	41.8	38.5	65.7	27.3	47.7
50.7	53.1	26.3	48.1	28.8	-40.2	-17.9
42.5	59.3	45.5	-16.8	34.4	47	54
39.4	93.8	45.1	36.8	37.9	52.8	-13.2
53.9	20.2	53.3	-14.6	38.2	44.1	62.2
50.8	-15.1	40.7	54.9	53.1	41.1	-65.4
45.6	18.5	37.2	48.8	27.4	154	-45.9
33.5	37.2	-8.91	57.7	-11.4	52.1	50.3
-8.43	-14.8	44.7	43.3	34.6	48.1	44.5
42.1	91.1	40.4	14.5	31.2	4.33	59.1
56.5	35.1	56.4	58.7	16.7	45.5	48.3
-7.13	28.1	11.6	52	-63.9	39	48.3
52.7	84.3	53.5	40.9	71.4	88.4	36.2
48.9	85.8	145	37.5	31.1	19	61.4
59.2	34	4.59	22.4	-12	47.4	61.3
34	-12.7	100	39	-7.71	55.6	46.6
-63	-14.5	-12.5	47.8	-17.2	45.9	-49.5
58.9	-16.4	56.1	39	-45.8	117	53.1
33	58.6	64.9	45.9	45.5	52.4	56.5
49.6	99.5	44	34.7	37.1	43.6	49.6
50	61.8	14.6	57.7	36.1	-37.5	60.2
46.6	81.3	66.8	48.5	40.7	58.5	60.5
10.4	-19.8	-102	-14.8	39.5	44	63.3
41	-15.7	37.2	42.8	-15.2	36.3	52.2
52.4	77.9	43.8	-18.7	-45	11.5	34.5
14.5	22.6	52	52.5	-25.8	83.8	42.7
37.5	19.3	50.4	-14	48.8	49.6	27.5
51.8	97.1	54.4	64.9	40.7	56.6	47.1
38.3	77.7	67.7	32.3	47	42	73.3
43.6	110	24.3	13.1	47.2	44.7	50.8
-14.3	180	44.5	20.7	47.7	68.1	59.6
51.2	-20	51.1	43.4	47.2	49	-16.2
48.8	49.9	74.2	-14.7	-8.34	72.7	57.3
61.3	19.1	47.8	51.4	29.1	44.3	63.6
53.2	64.1	59.2	25.2	37.6	55	-7.49
49.3	47.3	6.52	49.5	34.7	59.5	54.8
-9.86	44.4	65.2	53.9	-30.3	42.2	29.9
52.5	19.6	54.8	42.1	34.9	56.7	56.8
43.8	55.9	34.4	-13	-10.3	5.12	37.3
44.7	29.6	10	-20.4	31.5	39	19.1
38.2	59.8	78.1	17.3	40.8	41.1	56.4
48.5	-14.8	50.4	31.5	43.8	73.9	-62
11.7	31.1	44.4	18.5	35.9	47.1	-21.7
39.5	31.6	45.6	14.7	-41.6	48.2	71
48.3	44.7	47.9	41.9	28.3	51.4	43.3
43.5	46.1	47.6	54.5	32.4	59.3	68.5
35.2	54.1	47.1	41.8	36.4	45.7	65.6
44.7	104	59.2	11.8	60	47.6	52.7
47.1	-20.9	-50.4	-13.3	43.6	50.4	44.6
43.6	45.6	37	45.4	-14.5	34.2	57.9
132	-29.2	56	15	23.2	19	57.7
43.3	-16.2	46.7	38.5	41.5	47.6	55
99.6	-22.1	52.5	51.9	22.5	26.4	36
41.6	-18.7	63.1	-13.5	35	52.8	60.3
52.1	53.4	25.9	13.4	32.2	82.2	98.1
49.5	-96.7	46.1	52	26.6	36.3	62.7
65.4	47.7	47.3	56.1	38.1	54.8	52.6
42.4	85.4	8.75	9.37	-11.8	57.2	46.5
51.4	-8.22	37.2	45	-33.5	54.3	59.8
50.3	47.7	50.3	54.3	48.6	54.3	-62.8
62	-17.4	53.7	16.2	42.9	54.1	-49.9
48.4	37.2	36.8	-11.5	42.3	68.7	34.1
51.3	19.3	7.32	11.7	52.8	40.3	57.8
44.8	32.9	44	-14.3	53.8	99.3	48.9
51.2	20.2	51.1	49.7	-12.5	49.3	23.2
-19.9	-18.9	37.8	-21.5	8.07	43.3	55.7
58.4	-20.2	51	-11	47.2	45.9	54.3
41.2	47.4	49.2	54	28.8	66.9	33.6
44.1	19	61.6	60.8	-13.2	48.4	-27.1
457	-16.4	59.2	-14.3	6.82	47.4	63.1
43.6	-13.9	32.8	51.5	30.6	43	67.1
69	21.9	53.7	38	34.6	50.1	52.3
48.2	-7.66	52.1	-30.3	-12.4	32.7	54.9
56.6	-11.4	45.1	-16	33.2	18.1	54.3
52.7	48	53.7	51	5.87	61.1	58.5
45.9	10.2	41.5	50.3	29.7	87.9	-54.7
56.6	105	47.4	14.8	12.2	49.7	59.7
36.9	67.5	49.2	-12.6	8.63	335	41.6
26.3	157	18.7	-105	51.5	37.8	67.5
-101	47.9	44.7	53.6	38.3	39.4	37.8
57.7	13	42	19.7	47.8	40.6	75.2
45.1	38.6	36.9	46.3	-13.7	37.9	44
50.8	11.5	63.7	-12.9	36.2	59.8	58.9
45.3	174	4.66	22.2	7.87	32.7	48.3
-55.6	-8.83	49.5	38.6	48.9	160	124
52.4	59.6	26.1	53.6	34.3	57.1	51.6
80.6	111	61.4	139	40.8	45.6	62.3
59.6	-116	40.5	24.3	36.8	46.3	65.7
35.6	-90.3	40.9	41.2	57.9	52.7	70.4
-106	104	51.2	62	43.2	55.7	26.1
74.1	72.4	51.9	-29.2	34.7	16.9	98.3
10.6	-31	63	55	-22.7	32.4	14.7
53.5	39.2	56.1	15.9	37.9	53.1	60.8
40.1	19.3	44.5	-14.2	12.6	90.8	-31.5
10.5	52	-72.3	33.4	54	59.9	-58.3
49	55.4	49.1	52.5	-27.6	60	53.3
48.9	51.5	50.6	23.2	36.6	54.7	59.1
-92.9	59.1	43.3	71.3	-11.8	13.2	-45.4
49.6	-16.9	58.1	34.9	39.6	51.6	-75.7
44.5	68	54.7	10.3	40.8	76.6	62
61.9	51.5	38.4	-86.3	-30.8	42.5	55.5
48.4	104	35	30.3	150	55.3	-4.36
33.4	-13.7	57.6	47.6	50.5	-110	31
40.8	83.3	59.8	76	30.9	10.9	44.2
31.7	-20.8	50.2	50.7	-130	34.7	-26.2
44.7	74.2	55.2	127	41.3	-79	52.3
40.1	14.4	59.9	64	36.2	18.2	50.9
50.9	-10	61.2	48.7	-12	49.1	57.9
40.9	10.1	55.1	37.6	46.4	30.8	53.7
48.9	-21.8	45.9	72.8	-19	-483	54.5
46.2	-13.4	47.6	102	53.3	49.9	56.7
48.9	164	-51.3	98.2	11.6	-26.1	52
43	18.4	62.7	64.5	42.5	58	59.3
48.2	29.1	52.6	-120	26.2	56.6	46.5
49.1	-13.1	-20	76.6	34	55.5	36.6
50.3	51.6	8.94	49.1	28.8	22.1	65.7
54.3	-13.1	-5.75	19.5	-14.2	21.4	84.9
-14.1	10.6	49.8	58	46.9	31.9	64.9
54.3	59.1	58.2	70.2	10.8	-3410	-57.1
58.6	85.6	18.4	16	31.3	59.6	-9.04
-9.57	46.2	-16.8	62	37	147	9.35
42	127	41.7	57	52	57.2	237
-11.4	84.8	-77.4	78.3	38.3	46.2	65.9
47	9.6	49.4	72.5	39.4	45.6	54.7
32.2	20.7	57.7	116	31.6	58.7	67.4
56.7	17.7	53.1	69.1	35.3	56.5	51.8
51.7	-17.2	44.4	35.3	-27.5	70.4	55
54.9	31.4	41.8	10.2	-15.9	62.2	60.3
48	11.4	25.9	58.5	44	41.5	56.8
44.9	66.4	43.5	66.2	36.6	54.5	42
39	164	53.2	43.3	32.2	40.4	54.6
52.2	136	62.9	72	44.8	60.8	67.1
59.6	9.05	56.8	146	38.8	34	67.2
49.4	9.9	68.7	115	115	61.6	47
50.6	71.8	47.7	61.5	61.8	41.9	58
44.2	4.6	49.1	61.7	52.9	51.8	56.9
27	84.8	53	51.2	61.3	59.9	64.8
50.8	127	6.87	47.2	62.9	39.4	58.4
34.9	14.1	40.8	-16.4	147	49.7	57.5
40.4	89.1	48.4	70.6	51.1	116	54.6
51.3	58.2	29.5	64.2	62.3	55.7	58.7
31.6	63.4	41.7	64.4	55.6	30.5	71.9
45.4	85.3	60.2	114	56.5	36.4	65
-26.7	63.1	47.3	89.8	69.7	9.99	58
50.5	177	53.8	18.6	67.9	-26.9	65.5
39	21.8	52.8	29.7	58.2	30.6	76.9
54.2	-11.4	36.3	82	54.6	23.7	50.4
41.9	56.7	-10.3	66.5	56.2	127	41.3
52.6	42.4	62	69.9	58.2	471	43.9
8.93	83.5	55	23.8	-14.2	10.2	62.7
56.8	56.5	53.7	65.1	53.7	38.7	44.5
48.8	-16	52.8	58.8	72.3	17.5	59.2
45	15.8	39.2	48.7	69.3	39.9	60
48.7	-15.7	43.4	62.2	56.8	-127	58.3
41	-14	53.8	53.3	70.2	80.2	-38.2
51.5	-13.8	60.4	-12.6	72.2	136	64.1
39.9	20.4	37.8	39.1	64.8	45.2	52.3
53.2	12.8	-14.6	87.2	64.8	-14.1	50.5
72.8	64.9	40.8	72.9	67.3	10.5	50.8
50.5	44.3	42.2	-13.7	10.9	28.7	11.1
38.5	50.4	-12.5	70	-24.2	21.2	74
53.2	-63.7	-23.2	56.1	70.8	58.5	56.1
34.3	29.7	45.1	65.3	71.9	47.5	46.9
33.7	-12.6	131	114	51.2	77.8	89
45	51.2	21.7	63.1	43	58.4	-14.6
58.9	21.7	30.1	22.5	61.3	71.2	46.1
40	101	57.3	57.2	49.9	48.2	71.1
48.8	79.4	49.7	68.5	138	-130	13.4
53.6	15	47.4	55.4	-60.3	126	11.7
35.4	140	51.1	79.5	67.4	134	9.79
-28.8	-110	56.5	50.3	60.8	47.8	57.4
45.3	109	-20.2	57.2	61.2	51	-56.3
-19.4	64.8	49.9	65.3	-30.6	47.5	60.1
31.6	-13.1	50.3	51.6	66.6	47.4	-14
38.7	-29.3	-6.64	62.4	48.7	45.7	-17.4
56	46.4	49.4	125	65.4	53.1	45.5
46.4	39.4	53.6	80.1	59.5	52.9	60.8
49.8	-79.7	46.6	54.1	73.3	24.9	50.3
42.5	271	45.8	64.2	-26.8	17.5	14.4
80	71.6	64.9	64.2	-12.1	53.6	56.8
47.1	105	45.6	69.9	52.6	103	54.1
58.7	18.2	62.4	66.3	20.5	41.8	65.8
40.5	19.9	35.5	53.3	61.4	51.6	123
35.4	49.9	56.9	53.1	63.2	83.5	53.9
44	18.3	44.5	63	39.2	40.9	53.6
48.5	68.9	51.7	126	-23.6	46	62.8
39.4	55.6	50.5	60	60.4	90.5	77.4
52.5	55.5	48.4	66.2	71.6	22.9	20.7
44.9	80.5	39.3	47.8	59.1	60.5	60.4
36.9	-92	51.1	66.9	54.7	28	20.5
41.7	25.7	50.5	70.5	57.4	49	-15.3
61.3	54.4	48.3	54.5	64.9	54.2	72
47.9	98.6	46.9	56.5	57.3	54.7	47.1
21.1	-42.5	20.4	101	57	96.7	45.1
40.1	118	142	81.1	52.4	23.7	55.2
49.3	59.7	51.4	90.6	62.1	44.1	-155
46.3	29.5	28.6	59.8	56.4	53.9	154
38.1	45.5	54	53.2	58.6	52.5	45.1
51.9	-6.84	46.1	62.2	53.3	62.9	69.3
60	-93.4	51.2	61.4	53.2	245	64.4
-6.66	8.27	46.8	55.7	55.9	37.2	-99.6
34.5	-15.1	64.5	47.1	58.3	51.1	52.8
43.3	32.5	43.1	19.2	68.7	37.2	72.4
43.8	15.2	52.6	47.2	67.8	52.7	13.9
49.7	314	57.6	47.6	61.8	85.3	68.7
49.6	70.5	13	47.5	55.1	65.5	38
35.2	-6.66	60.7	58.2	46.7	45.3	49.6
49.2	-25.6	63.1	66.4	48	57.4	45.4
30.5	42.7	30.2	69.6	42.4	57.3	63.8
45.4	-12.9	47	74.9	30.5	41	61.8
-4.23	46	37.6	71.9	35.2	61.4	23.9
48.2	-20.7	47	116	100	56.3	47.5
42.9	-22.8	37.3	22.1	71.3	48.6	45.7
47.8	-9.52	52.1	68.1	72.7	40.5	48.4
39.6	62.5	-9.46	74.5	60.6	38.9	72
44.9	7.6	56.8	89.8	39.8	50.2	38.3
42.9	39.1	53	53.8	-93.6	-14.6	35
27.5	52.6	8.33	64.6	65	51.9	55.5
38.5	73	56.8	66.4	48.5	66.1	45.2
54.2	-24.4	55.3	58.2	-10.1	51.6	65.6
48.2	31.2	-371	79.3	56.2	15.1	-65.7
58.7	56.4	47.6	47.2	68	61.6	43.2
58.5	37	-5.22	63	78.4	89.6	69
59.3	51.2	56.1	-17.7	65.4	-8.69
52.6	39.1	106	45.6	67.7	63.4
43.5	69.6	52.5	67.5	52.1	47.8
52.6	69.1	52.3	45.7	56.2	121
38.6	-13.4	52.9	77.7	61.9	15.1
12.1	53.8	45.2	49.9	61.3	51.1
45	11	60.7	107	51.3	42.1
66.9	10.5	-311	60.2	74	47.8
58.4	39.4	68.3	61.8	59.4	74.5
-15.3	81.4	37.3	60.4	62.6	51.9
51.6	75.6	55.3	37.5	70.3	61.4
46.1	-11.3	55.3	61.4	62.4	84.1
42.1	12.2	44.6	46.2	49.8	11.2
49.6	37.3	61.4	63.2	71	83.5
46.9	9.48	47.2	-22	-14.6	49.5
44.6	130	57.6	73.7	39.2	66.2
50	40.3	39	9.83	-13.5	70.8
55.1	16.8	39.6	56.3	36.4	62.6
34	-10.9	927	67.7	61.8	32.8
15	95.4	-18.5	102	27.9	48.6
37.5	37.4	63.4	58.8	63.6	115
35.4	49.7	35.3	19.3	65.6	46.8
55.4	-10.1	42.5	52.4	57.1	48.2
36.5	-14.9	45.2	54.8	58.5	58.1
33	-18.6	20.7	57.7	71.4	49.4
33.9	15.9	72.6	34.4	62.9	46.9
35	36.7	51.7	68.8	60.4	75.2
55.7	16.7	52.8	76.6	65.4	-11.7
40.9	55.6	708	316	64.5	56.7
41.6	-11.6	67.8	108	85.5	79.6
43.6	177	28	78.8	72.3	62.8
79.4	153	69.2	82.8	58.7	55.7
58.6	62.7	55.7	66.6	86.1	46.8
61	103	64.2	69.8	93.4	26.2
46.5	53.9	77.6	61.6	81.8	49.2
44.6	37.3	45.9	84.4	66.8	53.5
45.7	41.2	44.2	69.9	-20.9	11.2
60.5	94.6	48	81.7	68.3	106
54.5	12.8	37.2	21.9	70.2	12.3
47.2	57.7	26.3	61.7	148	-83.4
55.2	-17.6	51.7	50.5	60.3	67
38.3	43.8	49.1	80.1	76.2	54.2
43.9	87	9.54	59.3	65.9	-21.7
51.1	32.2	34.1	19.5	54	50
52.9	-17.6	49.9	53.9	69.5	51.6
39.2	16	42.7	69	38.1	48.9
13.4	-24.9	49.3	66.5	61.2	41.6
121	-14.8	41.4	59.5	51.3	29.2
48.1	43.5	46.7	69.3	74.2	66.1
9.93	186	49.4	19.2	57.9	60.4
54	65.9	47.6	74	46.3	58.8
39	42.9	38.8	55.2	-73	32.1
47.9	14.2	38.4	16.8	68.2	30.2
71	212	-10.1	36.3	84.9	75.2
50.6	53.8	9.67	59.7	63.7	45.5
7.75	-10.2	48.3	93.7	64.8	38.6
52.9	3.47	54.6	-57.1	69.5	12.9
32.8	-22	-63	47.9	53.8	50
46.3	38	53.8	80.1	71.2	62.4
52.4	73.9	-125	107	58.8	52.6
33.1	-10.5	50.8	55.1	-58.8	52
51.2	20	52.9	-22	56.8	52.4
40.4	40.8	45.6	51	58.2	21.5
32.4	141	59.9	48.6	57.2	10.7
47.8	30.1	34.6	117	66.6	60.6
38.6	34.7	25.8	68.9	61.7	-30.4
50.8	57.5	52.7	132	68.7	44.2
39.2	13.5	52.3	48.4	50.6	57.2
36.3	106	25.8	66.1	16	55.4
47.2	43.8	42	42.1	63.6	-8.51
55.2	82.7	58.7	125	52.8	52
15.3	14	11	88.6	54.8	6.2
41.9	61.2	50.9	83.1	10.7	52.6
43.1	54.3	38.3	75.3	66	47
31.6	43.2	52.7	-25.4	73.8	9.13
39.2	76.7	61.8	61.5	61.2	54.6
41	42.3	-28.2	10.7	66.1	42.8
36.3	13.1	-7.25	71.5	48.2	38.4
41.5	40.5	49.6	-37.4	50.3	49.5
16.6	19.4	8.7	127	60.1	89.9
59.8	32.9	29.9	51.1	55.9	-9.85
47.9	22.4	54.1	103	59.7	54.3
76.7	36.7	47.2	75	17	54
56.3	19.3	51.7	-17.3	26.8	115
42.5	110	59.6	-32.7	59.3	75.3
47.5	42.2	48	260	65.9	55
47.9	-21.6	43.2	70.8	64.8	-11.3
5.51	-19.9	43.3	56.2	33.8	11.5
17.6	11.5	55.8	76.6	27.2	28.7
47.5	-22	-9.14	76.9	61.2	47.2
39.5	143	54.5	69.1	58.4	-13.1
140	46	29.9	328	52.6	-10.8
42.6	19.3	-12.9	136	34.2	27.9
46.9	80.6	59.5	20.7	56.9	35
60.3	53	47.7	94.8	53.2	35.7
42	19	45	62.5	54.7	59
-10.9	51.8	35	-17.7	69.4	54.9
16.3	19.5	52.5	61.4	60.1	21.1
-45.1	82.1	64.8	67.4	62.5	28.6
54.1	21.7	51.4	69.5	52.7	23.3
43.7	-17.9	-14.3	21.9	105	53.4
50	11.5	-8.24	72	62	55.4
37.5	69.9	123	62.6	60.3	52
61.6	43.2	-33.3	-12.4	60.4	43.3
37	50	39.4	57.7	9.76	11
16	12.3	47.3	55.6	125	44.6
39.9	55.3	63.1	70.4	-10.8	52.6
7.6	50.6	-11	73.6	50.8	48.1
-14.4	-22.8	34.3	65.7	34.4	95.5
43.4	68.6	30.9	65	51	82.3
38	-8.25	56.5	63.9	66.9	21.6
-59.5	63.1	50.8	36.7	65.7	36.9
50.5	-10.5	144	27.1	69.4	50.6
16.7	19.8	87.6	59.4	-119	49.6
88.3	46.1	51.3	55.8	57.5	45.2
-30.6	18	52.2	79.1	-16.6	6.11
48.2	-26.8	85.1	30.1	76.7	24
51.1	13.1	41.6	74.5	72.2	52
21.6	20.5	58.9	35.4	-77.3	47.2
-72.6	46	4.38	61.2	75.6	53.4
42.2	38.5	-15.4	64.7	53.6	61.9
47.4	-11.7	-7.89	78.6	-47.4	45.4
55.2	47.6	42	65	73.8	38.8
51.6	8.84	-8.78	67.1	66.1	47.5
11.5	39.5	35.8	43.9	73.3	54.8
5.05	75.6	43.6	63	55.2	67.6
46	79.9	64	81.9	59.4	25.8
45.1	17.8	40	69.6	70.9	58.7
67.6	86.5	60.2	78.5	-18.5	50.5
36.3	-85.3	45.1	207	58.2	83.1
41.4	57.8	56.2	60.9	112	59.4
-11.6	58.5	-9.99	77.1	54.3	48.9
47.1	84.6	62.5	68.3	83.3	55.6
28.6	-99	-7.1	77.6	51.5	48.1
55	51.6	46.8	42.3	53.9	25.6
51.5	60.7	-5.85	58.6	-109	20.3
41.5	-61.3	51.1	62.6	66.3	57.7
45.6	91.7	51.9	75.3	68.1	-33.7
47.6	50.2	-36.6	82.6	64.5	81.3
35	24.8	28.9	41.9	11.3	45.6
-36	27.2	43.6	13	81.7	46.1
42.3	14.5	41.7	28.6	69.2	36.8
9.3	47.1	46.2	69.4	-25.1	52.2
41	-25.8	60.4	65.4	59.7	60.1
5.37	-78	46.8	67.7	61.6	52
57.7	-6.75	57.3	60.9	71.4	42.3
35.9	88.6	80.5	50.9	65.2	47.7
31	65.3	-11.6	78.1	125	51.1
39.9	19.9	56.3	77.5	70	40.9
46.7	43.8	48.7	-21.1	-21.1	50.5
45.5	87.8	44	59.2	60	38.7
38.2	-8.68	53.1	54.5	76.8	13.8
38	15.3	6	60.9	74.6	52
11.7	-24.5	52.1	108	57.4	51.8
-32.4	116	38.8	73.8	-29.4	32.9
55.5	40	53.2	47.3	73.8	48.9
49.3	73.4	50.1	64	80.2	-7.74
14.4	65.8	65.4	52.7	-113	62.8
47	54.6	20	21.2	60.6	26.3
33.8	12	24.1	46.4	51.9	50.3
56.9	68.3	71.2	18.1	-15.9	48.1
231	15.5	63.7	74	62.6	36.5
33.4	24	44.3	50	80.2	42.5
51.7	-9.98	-25.4	116	-55.6	49.5
-18.7	19.6	44.2	78.2	45.2	51.3
33.2	56.5	52.6	61.6	95.6	44.8
38.2	14.8	65	54.1	37.6	47.8
63.1	37	43.9	72.9	36	51
42.6	50.3	60.4	196	64.8	72.3
64.2	46.2	61	48.4	59.5	36.3
45.4	-13.4	54.1	76.6	53.1	58.4
27.4	57.9	26.2	57.3	-111	45.9
161	19.9	41.5	50	38.3	48.3
45.4	-41.3	53.7	70.7	-100	55.8
54.1	35.7	57.2	46.4	66.5	54
42.1	254	66.4	80.1	58.4	41.8
42.5	57.7	50.2	118	66	68.6
33.5	16.8	70.1	100	56.1	56.2
47.4	24.1	68.8	114	99	53.5
-12.2	17	107	71.1	52.1	12.6
44.4	27.1	56	61.3	58.4	53
56.7	56.8	69.1	87.1	43.9	124
44.6	-17.4	58.6	74.3	66	163
10.1	-15.3	67.8	74.8	54.2	43.6
30.6	61	59.1	61.3	57.6	14.1
28.3	-18.5	56	55.5	69.7	13.2
47.1	14.3	68.9	59.8	61.3	46.9
-7.08	73.9	-13.9	64.5	54.4	53
52.9	58.1	57.3	70.4	44.9	51.9
43.1	-18.1	57.9	-24.1	67.9	52.5
40.6	84.8	-14.8	63.5	78.6	43.4
50.4	-20.1	53.1	55.1	29.7	48.6
46.2	15.1	46	22.6	60.8	50.1
52.3	62.9	51.2	66.2	43.4	52
47.7	67.3	77.4	77.2	-9.59	49.2
-10.8	56.1	35	189	23.2	48.1
64.9	65.5	62.7	43	-66.3	69.9
49.5	-23.1	41.9	67.9	64.1	47.6
41.6	17.6	54.3	37.5	63.5	56.8
40.1	69.3	53.7	312	72.5	67.2
53	-14.7	59	48.4	68.5	46
59.9	13.2	-33.4	-17.6	46.6	-3.15
536	11.6	60.5	54.1	58.8	49.3
48.3	41.3	68.1	31.1	58.6	-48
53.7	13.7	-17.5	92.9	50.4	41.8
-61.4	45.1	18.1	158	28.4	48.6
16.4	48.6	-59.5	91.1	95.4	55.4
69.7	74.8	56.8	168	74.2	61.9
-10.2	22.1	66	-65.6	86.5	-11.8
59.1	44.3	-36.3	58.2	64.4	49.5
48.4	30	71.2	28.7	82.5	69.8
58.9	56.5	-22.4	142	62.7	56.4
38.9	47	55.3	63.2	7.46	53.9
55.5	67.9	72.9	61.6	67.1	55.4
63.7	64.3	49.1	59	70.8	156
38.2	80.3	57.2	67.8	-21.7	465
54.7	10.3	23.7	75.4	-38.6	39.3
51.4	65.3	-43.4	53.1	49.5	47
31.7	71.6	62.2	68.2	67.2	55.4
53	46	65.4	-28.1	57.2	36.8
7.87	78.8	26.8	47.1	135	48.1
43.8	61.9	67.1	45.6	65.6	47.8
45.4	62.1	63.8	87	70.5	-16.9
14.7	60.6	61	94.7	78.1	54.3
39.1	71.2	60.6	63.2	59.6	13.1
-8.82	63.7	90.7	56.6	66.1	49.7
40.9	58.3	64.7	83.4	56.3	45.3
47.9	70.5	47.3	69.9	58.9	-7.48
30.8	50.3	66.5	50.1	81.7	45.2
38.2	55.7	19	70.2	56.5	56.5
14.8	-24.4	79.7	53	46.7	132
32.6	57.8	26.5	73.5	61.6	72.4
7.63	57.8	54.4	57.2	65.5	-46.4
28.5	-50.6	55.1	70.5	-13	40.7
49.3	21.5	41.9	54.2	62.4	28.9
-28.4	-19.2	41.2	73.4	46.2	47.8
-12.8	26.5	76.1	68.4	46.5	50.3
42.5	57.6	53.7	17.3	147	49.5
43.2	64.1	15.7	67.4	56.4	46.5
39.3	-10.1	43.3	61.3	65.9	45.1
25.2	62.4	76.7	53.8	63.6	132
50.8	63	66.5	-34	141	47.7
45.8	50.9	44.3	38	73.3	50.5
26.7	59.2	64.8	-18.1	62.9	48.6
45.2	62.9	271	50.7	40.1	29.5
41.1	75.5	57.6	89.9	62.8	37.5
38.9	59.6	40.5	19.8	62.9	5.81
32.3	61.3	68.5	-17	62.3	71.8
45.9	22.4	35.9	60.1	60.4	-27
50.6	65.4	88.1	56	14.6	54.8
55	42.1	84.1	41.2	54	60.4
51.3	95.9	-30.1	50.5	14.5	54.5
21.1	144	69	52	45.5	48.4
44.2	63	21.6	46.3	110	50
51.3	64.7	47.1	150	62.5	37
-18	43.4	56.8	110	61.1	38.1
56.6	65.7	67.4	52.9	71.1	49.9
-10.9	56.7	84.8	36.9	93.4	33.9
-12.9	25.2	78.2	67	-38.7	37.1
41.5	74.3	76.1	64.7	59.7	51.2
46.4	57.6	68.9	57.6	30.2	44.1
9.31	8.26	78.3	69.4	64.9	4.65
45.2	63.3	58.6	69.6	56.8	14.8
53.1	53.5	-32.1	67.9	20.4	40.6
38.6	62.4	31.3	60.3	55.6	51.1
38.4	94.9	24.9	62.9	59.8	-9.55
50	60.4	62.5	38.5	96.9	30.7
35.6	61.6	28.5	69.5	68.7	39.8
32.9	63	19.7	-23.6	52.1	46.1
25.1	60.7	49.7	54.9	73.5	45.5
60.5	61.4	61.4	59.6	68.9	46.6
7.64	48.8	50.8	16.6	57.2	36.9
33.9	54.9	51	64.5	20.2	-14.1
40.7	30.8	-33.5	11	62	32.4
34.7	76	49.3	65.2	68.2	37
49	50.7	68.4	55.7	41.4	115
11.7	55.5	49.3	53.8	13.6	49.3
51.7	31.3	69.9	55.3	65.3	92
-68.3	55.5	85.3	151	16.2	53.4
38.4	104	41.5	63.7	60.3	23.6
52.9	74	66.9	82.9	-73.2	79.9
36.4	32.1	55.4	13.9	40.8	-5.89
13.1	76.7	44.9	55.9	52.5	55.9
33.7	63.9	65	97.5	52.5	64.2
61.3	50.3	100	-23	31.9	58.1
35.8	78.2	64	59	9.82	49.7
28.7	22.3	66.4	59.6	125	44.5
52.7	57.6	50	61.4	63.5	50.1
44.5	62.3	73.5	40.6	56.1	45.3
37	49.8	50.4	79.5	69.4	51.1
47.6	63.8	-18.1	63.3	164	38.5
54.2	56.2	41.9	16	20.1	28.4
53.1	59.6	63.9	74.6	-25.5	79.2
16.6	50.2	60.6	61.3	46.7	43.7
-9.54	41.3	25.9	98.5	-16.7	61.8
40.2	68.7	-24.8	70.2	9.57	-49.6
50	42.7	50	60.2	75.3	40.4
45.5	45.5	58.8	55.2	-10.3	45.9
42.6	-38.5	62.1	92	69.4	28.8
47.4	55.7	37.2	77.4	50.7	-16.1
44.6	48.7	71.2	86.5	50.4	48.1
37.6	57.4	44.2	64.5	104	43
49.7	130	68.5	79	72	-11
38.5	52.1	-22.2	83.1	45.4	28.2
46.5	56.7	25.2	155	82.1	-10.8
54.4	-27.7	17.3	78.2	25.7	38.6
43.8	-14.1	60.6	65.4	50.8	30.4
52.1	78.5	20.8	71.9	56.8	21.1
51.8	-17.4	40.7	22.8	18.5	-5.82
38	56.7	39.6	82.8	10.2	57.8
47.3	64.7	72.3	55.3	-11.2	47.4
98.2	57.4	52.3	62.8	-10.6	-24.5
38.8	65.2	-27.2	57.6	11.8	50.9
65.7	-55.2	45.2	49.7	11.4	43.8
-10.3	62.5	74.2	104	58.2	35.3
-60.5	63.7	59.2	62.8	61.4	24.6
-8.19	-38.1	52.2	52	76.8	48.2
-12.9	-60.1	65.5	-12.7	87.6	39.5
35.8	8.82	56.7	218	70	53
45.8	62.2	-26	56.1	22.3	39.6
11.4	57.9	54.3	76.2	52.7	49.1
45.6	52.3	46.6	64.9	59.6	-55.4
43.7	70.4	-17	80.1	61.7	63.6
56	47.1	76.6	127	67.3	50.9
59.7	80.5	67.3	92.1	50.9	51.9
49.3	69.6	-22.9	375	63.2	54.4
45	64.9	-30.6	62.9	59.9	42
46.9	59.6	63.3	-20	65.8	10.5
54.5	52	55.2	66.1	39.2	54.3
58.9	43.1	21.1	65.8	60.5	49.3
52.7	56.1	72	59.9	89.8	39.1
40.6	57.5	63	71.3	74.9	80.9
292	49	43.8	73.5	11.3	54.5
45.2	128	63.8	110	53.7	81.5
55.3	58.7	-42.6	56.6	57.2	-17.1
57	41.4	49.6	63.8	16.2	41.1
52.2	64.2	130	67.5	38.6	58.6
36.1	58.7	59.6	60.4	51.9	78.4
49	67.3	75.1	16.5	50.3	55
47.2	51.3	57.4	131	80.2	43.2
43.2	-65.7	93.6	58.4	108	-7.89
42.7	58.1	61	55.8	63.6	47.3
26.3	57.9	31.3	46.2	56.3	48.8
40.1	62	17.3	64.3	68.2	56.3
45	52.8	135	35.3	64.9	45.5
47.7	116	48.3	69.5	55.1	81.9
46.1	53.3	71.9	52.4	67.7	61.4
33.8	55.7	60.8	88.2	64.8	76.4
60.6	52	8.53	48.1	64.7	42.2
55.4	49.9	56.4	55.3	12.8	56.9
52	24.2	64.3	89	66.8	45
53.7	96.5	57.1	58.9	50.7	56.8
11.2	41.8	52.2	70.9	21.2	44.2
21.5	69.5	38.5	113	28	43.7
-24.9	44.8	87.8	99.1	51.2	66.3
55.8	65.6	98	80.9	58.5	60.3
45.7	55.2	58.6	52.6	57.4	42.8
-24.4	76.6	58.6	88.6	70.9	136
41.1	43.5	-60.5	61.2	125	72.7
47.4	75.6	56.2	71.4	66.3	66.6
52	61.7	68.1	59.3	77.2	59.9
39.4	59.5	55	67.6	69.6	66.6
7.42	60.1	67.3	56.1	66.3	62.6
37.1	64.2	75.9	41.2	56.8	72.6
53.3	-52.4	54.3	60.1	35.2	53.6
50.2	50.8	50.7	108	166	57.6
45.8	63.6	62.1	59.1	-31.2	53.8
49.4	56.1	75.3	151	-11.9	52.6
43.9	32.6	58.1	50.6	11.6	44.7
23.2	59.2	66.7	46.3	62.7	65.8
50.3	57.5	57.6	45.9	59.3	154
29.7	-30.3	84.8	68.5	-13.7	53.6
49.7	61.2	55	45	58.4	66
38.9	70.2	52	125	67.8	138
42.5	68.9	132	63.1	71.7	114
-12.8	42.8	65.3	72	-8.41	64.3
91.6	77.2	65.9	57.7	64.3	43.5
44.3	57	75.2	50.2	58.6	59.8
368	-73.6	70.6	71.5	65.4	56
18.1	75.2	63.2	51.5	44.6	97.2
43.2	-62.2	79.8	71.2	58.3	43.1
33.1	84	61.4	70.6	66.9	56.6
43.9	65.7	80.8	68.8	64.2	55.3
51	8.02	58.6	50.3	57.9	62
58.6	63.5	46.1	148	-8.58	93.4
44.6	50.5	66.4	65.7	38.2	53
-14.8	69.3	73.4	15.4	-16.9	294
38.2	32.9	52.7	18.6	69	26.4
-4.07	56.9	-30.2	57.8	-11.5	37.3
52.2	66.1	76	78.2	-16.2	116
-10.3	-61.8	62.4	72.4	-17.9	70.4
50.1	-64.7	29.4	64	61.2	49.1
43.1	68.3	22.8	69.1	58.5	96.1
55.5	57.3	70.7	56.3	68.6	53.5
51.2	61.1	22	47.8	73.9	107
43.1	51.1	53.2	58.8	34.2	50.6
57.5	58.2	-51.7	16.9	79.8	130
41.2	59.5	59	50.3	-29.9	68.5
50.7	-63.2	59.3	63.2	72.8	65.4
12.4	-86.9	44.4	-11.7	63.4	78.8
41.4	42.9	-234	121	70.8	44.2
42.9	64.2	44.9	77.9	52.4	51.2
43.8	57.9	77.5	75.2	-53.8	46.5
43	56.1	73.4	67.6	20.3	322
49.2	-27.3	110	-15.2	59.5	47.3
53.5	69.3	51.5	71.5	59.2	36.6
38.8	23.4	81.4	48.5	49.8	47.4
72.7	64.1	202	166	66.2	71.5
10	139	73.3	93.4	58	44.2
46.4	52	-92.6	74.4	8.56	29.4
43.6	59	58.2	47.7	57.9	74.3
33.1	59	73	65.7	68.3	45.2
49.1	55.4	60	58.1	35.8	59.9
44.2	57.2	37.8	56.1	53.6	45.3
55.7	-20.1	71.8	43.2	32.2	70.7
48.4	59.1	40.5	198	42.5	61.4
50.5	151	-23.5	48.8	53.3	135
43.5	58.9	54.5	51.8	-22.7	32.1
9.41	-9.59	66.1	71.6	50.3	39.1
39.4	31.8	45.8	25.9	69.4	61.4
53.7	15.7	62.1	48.8	65.2	36.7
-3.15	101	66.9	114	52.9	49.9
8.09	64.4	78	73	66.8	87.7
-16.4	71.6	62	56.3	49.9	57
20.4	78	51.3	62.8	58.8	65.3
-13.6	23.7	75.8	26.8	10.4	64.4
-6.09	55.4	67	19.4	67.1	62.2
33.7	92.5	57.2	-49.2	59.7	33
23.2	-7.2	-12.2	68.5	48.3	55.2
49.9	65.3	20.1	71.3	57.7	62.2
41	59	26	41.7	26.2	58.4
47	25.5	81.1	66.9	65.5	51.4
34.9	59.5	-135	52.1	58.9	94.9
42.8	54.1	52.9	-22.9	-11.2	39.4
50.2	59.6	-16.5	-17.1	-13.4	48.5
41.6	62.6	24.5	145	-9.15	42.2
29.1	58.2	71.2	77.2	49.9	52
51.6	-86.2	65.3	-24.4	46.2	52.4
42.1	75	61.9	66	-21.5	53.8
50.7	54.4	36.7	57.9	67.7	54.4
43.6	53.3	37.4	72.8	64.3	66.8
46.6	12.8	-19.1	43.9	52	54.2
44.8	138	48.9	62.5	51.4	62.9
44.2	94	69.3	82.4	56.8	62.7
52.9	51.8	60.3	8.63	47.6	45.1
12.4	54.4	67.6	52.6	72.5	55.4
49.3	33	-31.3	88.5	37.5	53.3
-41.3	50.1	73.4	74.3	43.9	76.5
53.8	50.5	47.4	60.5	68	56.7
56.9	32.5	62.6	-19.7	11.7	58.9
47.6	47.6	264	49.3	16.6	48.7
43.5	44.2	68.4	72.4	-19.5	50
39.9	47.8	18.7	55.3	56.5	103
48.7	34.4	59.3	50.3	35.9	52
44.3	106	-24	106	41.2	38
51.8	-31.3	69.3	65.8	123	59.4
50	31	24.7	48.4	-47.3	45.3
51.7	67.4	79.9	58.5	38.9	54.4
52.7	71.4	55.7	61	38.7	47.2
22.4	23.8	68.2	75.2	58.7	66.3
-9.03	59.1	65.8	66.1	59.5	48.2
18.3	64.8	62.5	158	71.7	61
43	58.8	59.7	63.3	59.2	48.5
35.2	18.3	36.9	109	37.3	93.7
33.5	55.7	17.3	87	66.8	59.2
41.1	54	75.9	85	72.7	54.7
42.4	65.4	65.5	71.1	71.8	60.2
49.5	54.4	58.7	70.5	65.6	55.5
17.4	53.2	59.1	64.2	60.9	60.9
-7.28	46.8	-12.5	81	72.4	45.4
40.3	28.1	58.2	203	59	50.6
56.5	60.9	71.1	32.5	-28.5	97.3
45.5	61.7	96.3	56.5	-122	44.2
43.2	57.9	57.1	74	55.9	45.7
47.3	43.5	54.9	73.6	-32.3	43.1
40.6	57.7	46.9	62.6	-40	62.6
33.8	69.7	74	56.3	51.7	44.7
44.5	58.4	-20.3	61.5	-39.7	45.3
33	228	33.2	53	26.3	42.7
40.4	-53.9	59.3	15.4	68.5	73.5
83	58.4	61.6	61.7	59.7	62.3
28.9	52	114	73.8	51.7	41.1
56.8	50.1	60.7	-43.6	58.7	104
61.1	59.3	60.7	408	65.7	60.8
-5.41	74.2	61.8	71.2	24.1	63
9.81	44.6	52.7	70.4	52.9	64.1
44.4	60.5	28	68.7	-47.5	55
43.3	56.3	50.8	43.9	45.8	47.2
41.9	61.8	76.3	65.6	28.2	53
30.6	51.5	-25	40.4	65.7	44.6
51.5	57.3	-25	79.3	57.7	59.9
47	45.5	46.8	24.3	-52.4	55.5
51.5	164	46	-18	44.8	59.5
38.3	70.5	41.6	30.1	14.7	141
43.4	57.1	64.9	85.9	-42.9	49.7
-16.8	46	68.5	70.6	33.3	62
16.6	58.6	42.5	63.4	58.8	57.9
42.5	62.1	64.7	23.7	69.8	47.1
118	241	73.5	80.6	69.4	61.7
40.2	54.3	271	13	59.4	49.6
32.8	63.1	54.2	67.4	50	113
53.3	34.3	-24.8	55.1	-63	43.1
36.3	64.7	57.9	99.7	61.4	487
38.1	70.9	80.1	18.8	-10.5	39
39.6	62.5	75.1	23.6	60.3	28.6
51.1	53.3	68.8	16.8	65.4	40.1
42.7	35.4	74.2	55.3	58.8	92.6
37.1	336	59.7	55.2	52	51.1
47.4	55.4	177	68.8	63.3	44.7
50.2	56.9	-25.9	57.8	59.8	56.4
52.7	56.9	49.7	59.7	52.4	44.5
47.9	39.2	41.1	64.5	61.6	22
55.4	59.4	51.9	18.1	57.5	52.3
43.8	48.6	65.1	44.5	53.5	256
53.1	9.42	33.1	62.5	51.1	104
49.9	59.4	104	59.1	67.2	98.2
47.6	48.6	52.2	98.7	54.1	54.7
48.5	34.1	-26.1	67.5	50.5	115
47	60.1	16.2	33.7	25.1	43.6
-8.72	55.2	48.7	61	51.5	55.2
34.4	60.8	43.6	76.5	35.3	46.7
46.3	19.3	-31.7	16.6	62.1	42.6
53	-8.39	58.4	58.8	130	21.3
47.2	-96.6	93.5	105	48.9	52.2
29.2	82.6	68	63.4	28.5	34.9
37.8	7.58	51.1	65.6	56.9	59.2
59	-89.5	59.1	111	-44.7	56.6
55.8	931	46.6	86.2	59.1	56.2
38.8	72.2	57.3	63.4	46.7	-13.9
26.5	58.8	-23.4	-15.5	57.2	54.2
40.7	48.7	47.1	69.3	54.4	44.3
56.1	59.2	60.6	58.6	58.1	84.1
42.8	40.3	60.1	81.8	67.9	63.4
33.6	36.4	61.5	84.3	9.57	61.3
-13.5	37.3	-42.9	50.5	-16.2	51.6
-4.77	8.17	23.4	-17.7	58.6	51.7
43.4	64.1	-27.7	65.1	58.7	76.1
49	64.6	103	8.58	157	53.1
45.4	49	51.9	36.2	64.5	37.9
51.5	57.8	65.8	37	34.3	51.4
-15.7	91.1	53	63.2	128	49.9
33.5	55.3	50.4	63.4	76.4	62.3
37.3	-28.9	29.9	24.5	114	43.2
39.2	53.2	68.6	38.4	60.5	44.6
-6.45	98	52.7	61.7	49.1	35.1
-10.7	64	70	49.2	25.9	38.2
47.2	42.4	73.2	56.3	92	72.5
40	71.7	-34	57.3	61.9	82.4
46.2	64.7	68.4	75.3	71.5	51.2
6.14	49.8	60	75.6	47.2	59.9
52	62.6	68.2	-18.7	41.4	55.1
4.7	61.3	26.3	59.3	38.5	48.1
44.4	-131	54.7	57.4	-51.5	45.6
23.1	51.2	63.9	30	56.1	49.1
25.4	51	-18.6	97.5	47.7	41.8
54.6	63.5	44.9	68	66.3	83.9
50.1	86.5	46.6	55.1	-28.7	41.8
36.1	60.1	24.2	59.5	91.8	156
-12	49.5	29.6	112	66.3	48.3
38.4	119	59.4	63.6	55.8	68.9
46.6	52.6	51.4	55.2	60	71
39.2	48.9	74	-162	15.6	69.9
48.2	56.5	41.1	59.7	64.4	51.8
42.5	57.8	43.6	75.5	42	43.3
6.49	-37.2	61.7	58.8	54.2	60.1
40.9	-8.66	47.6	47.3	70.6	474
-9.14	47.7	56.7	67.5	-45.5	58.1
49.7	52.9	48.6	73	45.8	53.6
54.1	59.6	70.7	58.1	55.8	47.5
37.4	80.3	60.1	63.4	60.2	42.6
-13.1	33.7	51.6	63.2	65.1	64
48.2	21.3	53	73.7	-67.4	56.9
65.3	60.3	65	156	63.1	84.7
50.2	23.1	-31.4	56.1	69.6	91.2
60.7	43	51.2	51.1	44.8	-68.1
61.4	95.1	61	37.2	62.9	67.3
48.5	50.2	-85.8	60.3	57.2	122
58	50.8	94.4	77.4	45.9	59.5
110	59.5	72.2	52.6	31.2	54.4
-34.2	88.5	93.2	199	62.3	57.3
50.5	66.7	52.1	18.2	12.1	56.4
38	47.6	61.3	17.1	87.9	94.1
58.9	54.4	56.1	20.6	42.3	47.5
49.3	55.4	59.9	50.7	-43.3	132
45.1	61.7	53	56.4	61.5	120
42.2	60.8	16.6	82.6	65.4	146
57.8	14	-30.8	69.7	-129	89.1
24.6	16.8	17.5	25.8	79.3	65.8
54.6	52.2	-15.2	52.9	111	49
63.7	43.2	59.9	-18.2	60.3	-56.5
48.9	94.4	34.7	-25.4	-87.6	45.8
67.1	52	60.4	49.6	63.9	-12.6
-19.2	-16.2	-19.3	279	120	62.6
52.8	44.4	60	66.2	49.7	72.4
70.8	65.4	-28.4	47.6	45.6	113
83.5	64.1	45.6	70.2	61	64.2
55.8	66.7	-21.2	64.6	-128	28.8
37.6	-54.8	56.5	22.1	50.6	50.5
-57.3	63.5	51.5	50.1	-12.7	60
71	59.4	73.9	53.1	56.7	72.8
57.7	57.7	51.4	59.5	-16.5	61.4
49.7	-104	62	17.9	37.1	48.9
55.3	19	55.7	75.3	53.8	64.4
23.2	68.6	-25.6	70.9	67.4	39.5
24.2	-228	50.8	63	71.2	51.8
38.6	238	-16.4	44.8	58.1	50.4
54.7	-2920	-15.3	43.6	-8.32	85.4
-45	53.3	-26.6	58.2	66.3	57.2
42	48.8	58.2	60.3	117	58.3
60.8	51.7	62.1	111	76.8	49.2
53	-19.4	65	64.7	66.4	-12.1
14.5	36.7	43	58.2	17.6	44.6
43.1	35.3	49.8	52.3	52.6	62.4
39.9	53.2	75.1	54.7	54	54.6
62.3	-10.7	60.1	171	56.1	91
161	55.5	72.6	55.5	73.4	55.7
70.4	51.3	45.5	92.9	56.9	47
59.5	-53.5	43.9	22.8	105	50.5
-18.5	39.8	72.8	158	61.4	68
65.2	54.1	32.9	139	61.3	71.9
22.8	13.4	60.9	12.5	58.9	65.9
13.2	55.3	60.7	65.4	28.2	36
63.8	70.2	-21.4	58.1	69.3	54.3
59.1	55	59.2	63.6	26.9	37.9
30.2	-23.1	62.6	63.3	110	36.1
-31.9	60.6	46.7	53.2	50.7	69.7
57.7	45.9	51.1	64.8	69	102
70.1	-25.6	22.1	46.9	64.8	59.5
53.5	38.9	-36.3	44.5	48	64.5
-33.9	84.6	44.8	66.2	-32.7	46.7
98.4	40.1	62.7	45.5	37.1	59.8
-35.1	29.1	16.8	60.2	54.8	59.5
62.3	22.4	-29.5	46.3	68.4	55.2
56.5	-88.4	56	371	-51.6	50.7
52.6	57.8	-29.2	78.6	-107	67.6
60.2	63.3	65.9	74.6	57.1	27.4
61	31.5	67.9	37.9	15	57.5
53.6	-13.3	73.7	64.7	-41.5	54.3
40.3	-11.1	50.6	75.9	59.3	44.7
-88.6	-58.8	-16.1	63.5	23.5	92.5
64.5	32.9	-22	68.6	43.8	51.9
24.8	59.8	29.3	61.2	189	59.5
48.5	53.4	66.1	10.1	51.6	68.5
47.2	39.4	-33.3	57.3	51.8	60
46.2	60.6	-43.4	64.9	65.6	58.3
22	57.6	69.8	62.1	67	56.5
39.7	-11.6	65.7	19.4	52.1	17.3
54.9	49.7	69.2	26.4	70.7	54.3
-37.5	58.7	64.1	93.5	94.5	-69.8
46.3	14.5	49.5	51.6	33.7	48.6
47.9	50.3	78.7	61.8	37.3	-29.3
58.2	66.1	64.9	46.9	69.4	44.8
17.4	42.1	60.8	52.4	64.1	31.6
70.4	59.2	49.1	13.5	57.6	43.6
19.9	-17.7	65.7	73.5	64.7	102
55.8	41.4	66.8	46.7	62.2	53.7
59.9	10.5	-52.3	57.4	36.9	48.9
60.8	44.9	56.4	76.8	79.3	124
62.6	53.4	55.2	52.4	72.2	89.6
51.5	87.6	24.3	62.2	60.1	43
52.4	13.2	69.6	83.4	70.3	70
58.5	6.5	44.6	46	-11	48.1
91.6	49.5	139	25.6	64.6	52
50.5	12.7	-28.1	62.2	57.7	28.3
53.1	56.9	61.8	-42.8	68	47.2
53.3	6.3	76.1	46.2	-8.64	41.6
45.6	-874	-89	57.8	89.2	55.1
54.2	54.3	107	230	-44.3	60.2
-17	59.4	39.4	54.4	68.1	79.3
50.8	65.7	72.2	59.7	51.7	51.9
52.7	31.4	43.6	70.9	57	71.3
66.4	62.5	80.8	57.3	50.3	-24.9
54.8	63.5	-23.7	69.8	74.7	63
36.9	69.8	61.7	147	61.8	79.8
51.6	23.2	50.5	27.6	14.2	65.9
55.3	-31.3	20.7	27.8	66.5	58.5
68.7	64.9	26	82.3	58	57.4
67.6	29.3	49.6	31.7	63.2	40.3
57.3	-49.4	62.6	149	70.2	74
51.2	36.3	69.4	33.7	-29	56.2
55.7	55.5	92.1	-34.3	62.4	58.8
14.2	48.2	87.5	91.1	66.2	40
18.8	62.9	62.2	52.4	39.6	63.2
-32.5	52.2	26.8	190	45.5	69.4
46.9	41.9	58.1	-23.9	81.7	50.3
49.4	8.14	48.5	-12	55.7	62
65.7	58.9	42.2	43.4	-8.65	87.4
49.5	56.1	50.3	19.7	67.8	46
44.6	18.3	79.2	133	24.6	63.9
87.1	33.3	71.3	68.1	54.5	97.7
66.3	65.3	89.7	69.5	-32.6	49.2
58.7	60.5	-44.4	187	242	-20.4
76.8	-17.3	54	77.9	57.7	33.1
52.1	14.1	-57.6	-27.1	58.2	62.9
-19.3	57.1	56.6	76.2	64.2	54.8
44.5	31.3	35.7	72	34.2	38.3
353	-7.1	79.3	46.3	59.6	55.7
62.2	962	57.9	20.9	60.6	68.1
48.8	60	57.4	51.1	66.6	55.5
53.1	60	65.7	14.4	7.6	64.5
-15.7	19.7	54.7	56.4	15.1	56.6
66.2	-910	59.1	-24.6	66.5	44.1
-28.9	12.8	193	75.4	73.7	62.5
62	10.6	49.9	91.3	-14.2	54.2
55	11.4	-19	86.2	71.2	66.9
57.1	55.2	69.5	50.9	-18.5	82.6
44.7	64.5	65.1	105	-16	52.2
-12	58.4	-38.8	215	57	57.8
62.4	-21.3	21	41.4	-11	63
47.1	52.1	45.5	67.6	59	48.3
68.6	58.6	89.9	76.6	52.7	45.9
48.5	49.5	56.3	47.9	53.1	56.6
51.8	67.3	80.3	39.7	54	225
40.8	52.9	73.8	76.4	62.5	51.8
53.4	66.8	39.3	57.9	74.2	51.3
51.5	61.6	-32.9	82.7	49.1	133
59	221	-28.8	76.5	57.3	42.9
45.1	47.1	66.8	61.6	68.7	54.6
-21.9	-6.82	55.5	66.9	-56.5	52.7
20.1	66.2	-19.5	68.4	132	56.9
56.6	64	53.4	90.3	33.2	56.6
-17.4	50.3	47.6	60.6	58.1	52.5
109	31.2	55.1	58	36.4	47.4
32.4	46.9	-32.6	55.7	62.4	46.3
50.4	-11.8	72.5	73.7	88.6	36.8
50.8	30.8	142	48.2	67	396
-21	66.9	41.8	60.7	64.3	40.8
50.8	63.6	79.1	66	57.4	46.4
50.5	9.04	56.4	61.4	-80	33.5
53	33.9	53.2	46.1	54.9	48.3
-23.3	56.2	63.3	111	69.4	95.2
30.7	30.8	74.8	56.6	61.9	47.8
71.1	-33.2	171	192	85.3	135
48.5	67.2	10.2	60.1	117	42.7
53.8	28.4	55.2	40.9	122	56.5
62.3	66.3	31.4	34.2	53.8	56.7
59.5	60.9	48.8	-20.6	18.1	154
15.7	46.9	44.6	64.5	53.7	52.8
51.9	41	62.6	118	52.1	50.8
53.3	105	51.7	64.1	55.2	48.7
51.2	64.7	49.9	58.4	54.5	107
53.2	-36.8	-79	48.9	66.6	53.3
60.2	59.5	59.1	174	60.3	58.8
34.9	50.8	53.1	13.7	73.1	48.1
23.1	68.5	59.5	59.4	-23.2	116
57.1	47.2	-29.8	79.9	50.9	48.7
55.8	52.6	39.1	59.1	61.8	46.8
61.5	65.1	-37.7	54.4	59	152
59.4	64.9	97.7	103	-30	115
-26.2	31.3	70.6	20.6	53.6	112
38.7	61	76.8	19.9	78.5	61.8
10.7	33.3	67.6	74.3	56.2	28.1
63.9	61.2	-25.3	67	60.2	53
-20.7	78.6	58.5	60	66.4	53.1
46.4	-43.1	-46.9	186	462	60.7
78.4	49.8	77.7	55.9	51	26.3
16.3	60	58.6	54.3	74.1	16.2
35.8	44.7	-18.8	69.9	17.8	51.2
57.6	61.5	-17.3	68.5	53.5	59
50.3	-14.5	37.5	66.2	66.6	55.6
62	62.5	56.9	39.1	62.8	48.3
70.7	48.3	62.5	118	92.1	54.5
40	52.6	70.1	47.2	63.1	57
52.7	130	59.5	20.4	78.9	59.5
-24.5	59.4	34.5	66	68.3	71.6
20.3	39.5	67.2	102	16.4	59.7
56.9	22.2	37	59.1	60.1	42.8
22.6	28.7	61.1	64	56.5	46.2
202	54.5	40.6	66.1	70.4	64.6
64.1	63.3	49.8	62	9.3	80.7
71.7	64.5	55.6	68.1	9.82	55.8
23.4	61.3	33.1	20.5	10.2	55
62.4	58.3	-97.4	14.2	64.7	42.1
64	63	74.1	-49	59.7	-100
-198	66.3	66.8	60	50.2	45.2
-17.9	30	64.9	61.4	52.3	34
-24.4	70.6	75.7	77.9	62.5	15.4
55.6	101	53.2	11.9	63	32.4
57.8	59.3	-79.7	11.6	61.1	66
51.2	66.5	65.9	66.3	101	43.2
48.6	50.8	108	119	50.7	103
52.1	41.3	-116	68.8	126	60.3
65.1	8.06	68.9	29.4	61.9	48.2
54.6	58.7	81.8	-23.1	17.1	40.9
69	34.6	58.1	57.5	31.4	58.4
35.4	64.6	43.7	61.6	-9.24	59.8
22.9	57.5	74.9	-62.1	54.1	68.1
61.1	-6.66	78.3	-55.9	34.6	55.9
72.7	-35.4	61.9	48.7	41.5	60.6
59.8	40.5	82.4	67.4	49.1	47.6
66.1	92.7	69.9	42.6	-39.4	69.5
65.9	37.2	55.9	68.3	60	55.5
64.2	72	13.5	-18.2	59.1	55
43.1	53.1	66.6	71.5	13	54.3
54.3	-123	54.7	243	63.8	44.4
-17.2	12.5	72.6	-45.6	-10.4	42
81	-71.4	57.1	59.6	78.1	68.2
18.9	-60	56.1	52.6	46.3	68.7
[truncated: 1,947 more rows]

## Sheet: 4d
Figure 4d	Maximal SPR response of aE11 IgG binding versus concentration of monomeric C9 and variants (n=2).
Concentration (nM)	WT		R65Q		V68E		P72E		R65Q/V68E/P72E		F262C/V405C
13	4.61548	5.68742	0.960124	1.66301	2.83065	4.26481	2.30802	2.18555	0.166097	1.46077	2.36686	2.14242
20	6.6687	7.18302	1.95825	2.17106	3.63395	4.46745	3.36019	3.19775	0.529378	1.26912	3.19783	2.68579
30	10.0839	10.565	2.79142	2.18262	4.84806	5.85335	4.4821	4.38436	0.686768	1.42391	4.37622	3.86125
44	16.113	16.1226	3.89347	3.57259	7.52083	8.63322	6.91894	6.57454	1.05192	1.43131	6.85181	5.78719
67	24.9913	25.2672	5.58431	5.29069	11.7898	12.908	10.7241	10.5265	1.54281	1.48942	10.3068	8.80867
100	41.9791	40.4307	8.78589	8.14323	18.724	19.6629	16.9273	16.8029	2.12801	1.70451	16.7161	14.3222
150	70.5605	64.9163	13.2095	12.906	30.4533	31.295	27.6287	28.1893	2.98747	2.17757	27.6982	23.9729

## Sheet: 4e
Figure 4e	Maximal binding of aE11 IgG to monomeric C9 at 150 nM
	WT	R65Q/V68E/P72E	R65Q	V68E	P72E	F262C/V405C	Murine
	70.5605	2.98747	13.2095	30.4533	27.6287	27.6982	0.918457
	64.9163	2.17757	12.906	31.295	28.1893	23.9729	1.54289

## Sheet: 4f
Figure 4f	Kinetic fit of off-rate for one-to-one binding of aE11 IgG to monomeric C9 (n=2).
k_off	WT	F262C/V405C	R65Q	V68E	P72E
s^-1	0.000169	0.000267	0.000214	3.11e-05	6.14e-05
s^-1	0.000183	0.000353	8.63e-05	3.58e-05	0.000106

## Sheet: S5a
Figure S5a	Analytical size-exclusion chromatography of wild-type and variant forms of monomeric and oligomeric C9
Volume (mL)	Murine C9 (monomer)	Volume (mL)	R65Q/V68E/P72E (monomer)	Volume (mL)	R65Q (monomer)	Volume (mL)	F262C/V405C (monomer)	Volume (mL)	P72E (monomer)	Volume (mL)	V68E (monomer)	Volume (mL)	WT (monomer)	Volume (mL)	R65Q/V68E/P72E (oligomer)	Volume (mL)	WT (oligomer)	Volume (mL)	V68E (oligomer)	Volume (mL)	P72E (oligomer)	Volume (mL)	R65Q (oligomer)
0	0.15	0	0.07	0	0.01	0	0.24	0	0.06	0	0.05	0	0.15	0	0.113636	0	0.686364	0	0.431429	0	0	0	0.125
0.05	0.19	0.05	0.06	0.05	0.02	0.05	0.25	0.05	0.07	0.05	0.04	0.04	0.13	0.02	0.0909091	0.03	0.609091	0.03	0.382857	0.02	0.005	0.02	0.1
0.1	0.15	0.09	0.07	0.1	0.07	0.1	0.19	0.1	0.05	0.1	0.05	0.09	0.14	0.04	0.1	0.05	0.513636	0.05	0.322857	0.04	-0.01	0.04	0.11
0.14	0.14	0.14	0.07	0.15	0.04	0.14	0.19	0.14	0.08	0.14	0.05	0.14	0.12	0.07	0.1	0.07	0.431818	0.07	0.271429	0.07	0.005	0.07	0.11
0.19	0.14	0.19	0.08	0.19	0.06	0.19	0.22	0.19	0.06	0.19	-0.01	0.19	0.1	0.09	0.0863636	0.09	0.381818	0.09	0.24	0.09	0.02	0.09	0.095
0.24	0.16	0.24	0.1	0.24	0.02	0.24	0.23	0.24	0.07	0.24	0.04	0.24	0.14	0.11	0.222727	0.11	0.722727	0.11	0.454286	0.12	0.01	0.11	0.245
0.29	0.13	0.29	0.05	0.29	0.06	0.29	0.21	0.29	0.11	0.29	0.01	0.28	0.14	0.13	0.277273	0.14	0.731818	0.14	0.46	0.14	0.025	0.13	0.305
0.34	0.08	0.33	0.09	0.34	0.05	0.34	0.21	0.34	0.05	0.34	0.06	0.33	0.12	0.15	0.272727	0.16	0.745455	0.16	0.468571	0.17	0.015	0.15	0.3
0.38	0.11	0.38	0.07	0.39	0.03	0.38	0.21	0.38	0.11	0.38	0.03	0.38	0.15	0.18	0.259091	0.18	0.740909	0.18	0.465714	0.19	0.035	0.18	0.285
0.43	0.09	0.43	0.08	0.43	0.01	0.43	0.18	0.43	0.09	0.43	0.04	0.43	0.11	0.2	0.25	0.2	0.727273	0.2	0.457143	0.21	0.01	0.2	0.275
0.48	0.11	0.48	0.04	0.48	0.03	0.48	0.17	0.48	0.04	0.48	0.04	0.48	0.13	0.22	0.231818	0.22	0.695455	0.22	0.437143	0.24	0.025	0.22	0.255
0.53	0.11	0.53	0.06	0.53	0.03	0.53	0.19	0.53	0.08	0.53	0.07	0.52	0.14	0.24	0.227273	0.25	0.668182	0.25	0.42	0.26	0.03	0.24	0.25
0.58	0.12	0.57	0.07	0.58	-0.01	0.58	0.19	0.58	0.07	0.58	0.05	0.57	0.15	0.26	0.213636	0.27	0.654545	0.27	0.411429	0.29	0.02	0.26	0.235
0.62	0.11	0.62	0.07	0.63	0.06	0.62	0.16	0.62	0.09	0.62	0.03	0.62	0.13	0.29	0.195455	0.29	0.613636	0.29	0.385714	0.31	0.005	0.29	0.215
0.67	0.06	0.67	0.08	0.67	0.07	0.67	0.16	0.67	0.04	0.67	0.03	0.67	0.13	0.31	0.190909	0.31	0.586364	0.31	0.368571	0.34	0.015	0.31	0.21
0.72	0.1	0.72	0.07	0.72	0.05	0.72	0.13	0.72	0.08	0.72	0.04	0.72	0.14	0.33	0.177273	0.33	0.568182	0.33	0.357143	0.36	0.01	0.33	0.195
0.77	0.09	0.77	0.07	0.77	0.08	0.77	0.2	0.77	0.04	0.77	0.02	0.76	0.15	0.35	0.163636	0.36	0.55	0.36	0.345714	0.38	0.01	0.35	0.18
0.82	0.1	0.81	0.07	0.82	0.08	0.82	0.16	0.82	0.07	0.82	0.05	0.81	0.12	0.37	0.159091	0.38	0.522727	0.38	0.328571	0.41	-0.005	0.37	0.175
0.86	0.13	0.86	0.04	0.86	0.05	0.86	0.18	0.86	0.08	0.86	0.01	0.86	0.12	0.4	0.159091	0.4	0.495455	0.4	0.311429	0.43	0	0.4	0.175
0.91	0.12	0.91	0.05	0.91	0.08	0.91	0.16	0.91	0.06	0.91	0.01	0.91	0.12	0.42	0.163636	0.42	0.477273	0.42	0.3	0.46	0	0.42	0.18
0.96	0.17	0.96	0.07	0.96	0.09	0.96	0.17	0.96	0.09	0.96	0	0.96	0.09	0.44	0.172727	0.44	0.459091	0.44	0.288571	0.48	-0.01	0.44	0.19
1.01	0.15	1.01	0.04	1.01	0.08	1.01	0.24	1.01	0.09	1.01	0.03	1	0.1	0.46	0.159091	0.47	0.436364	0.47	0.274286	0.5	0	0.46	0.175
1.06	0.24	1.05	0.06	1.06	0.22	1.06	0.24	1.06	0.06	1.06	0.1	1.05	0.24	0.48	0.181818	0.49	0.422727	0.49	0.265714	0.53	-0.005	0.48	0.2
1.1	0.37	1.1	0.22	1.1	1	1.1	1.16	1.1	0.19	1.1	0.68	1.1	1.3	0.51	0.190909	0.51	0.404545	0.51	0.254286	0.55	-0.005	0.51	0.21
1.15	0.6	1.15	0.75	1.15	1.85	1.15	2.73	1.15	0.98	1.15	1.97	1.15	3.36	0.53	0.209091	0.53	0.381818	0.53	0.24	0.58	-0.005	0.53	0.23
1.2	1.3	1.2	1.33	1.2	2.92	1.2	3.58	1.2	1.62	1.2	4.83	1.2	9.53	0.55	0.195455	0.55	0.359091	0.55	0.225714	0.6	-0.005	0.55	0.215
1.25	2.02	1.25	2	1.25	3.11	1.25	4.16	1.25	2.76	1.25	8.18	1.24	15.02	0.57	0.15	0.57	0.35	0.57	0.22	0.63	-0.01	0.57	0.165
1.3	1.91	1.29	1.89	1.3	2.47	1.3	4.17	1.3	2.77	1.3	6.78	1.29	14.2	0.59	0.122727	0.6	0.327273	0.6	0.205714	0.65	0	0.59	0.135
1.34	1.52	1.34	1.72	1.34	1.86	1.34	3.49	1.34	2.21	1.34	5.01	1.34	9.59	0.62	0.109091	0.62	0.318182	0.62	0.2	0.67	-0.01	0.62	0.12
1.39	1.25	1.39	1.67	1.39	1.56	1.39	3.07	1.39	1.77	1.39	3.94	1.39	7.18	0.64	0.1	0.64	0.309091	0.64	0.194286	0.7	-0.01	0.64	0.11
1.44	1.06	1.44	1.62	1.44	1.37	1.44	2.85	1.44	1.53	1.44	3.34	1.44	5.88	0.66	0.0863636	0.66	0.295455	0.66	0.185714	0.72	-0.005	0.66	0.095
1.49	0.99	1.49	1.71	1.49	1.27	1.49	2.72	1.49	1.48	1.49	2.87	1.48	5.04	0.68	0.0909091	0.68	0.286364	0.68	0.18	0.75	-0.005	0.68	0.1
1.54	0.85	1.53	1.81	1.54	1.15	1.54	2.63	1.54	1.4	1.54	2.49	1.53	4.43	0.7	0.0727273	0.71	0.268182	0.71	0.168571	0.77	-0.01	0.7	0.08
1.58	0.78	1.58	1.95	1.58	1.12	1.58	2.51	1.58	1.46	1.58	2.21	1.58	3.91	0.72	0.0681818	0.73	0.254545	0.73	0.16	0.8	0	0.72	0.075
1.63	0.71	1.63	2.15	1.63	1.11	1.63	2.47	1.63	1.56	1.63	1.96	1.63	3.5	0.75	0.0727273	0.75	0.240909	0.75	0.151429	0.82	-0.005	0.75	0.08
1.68	0.65	1.68	2.52	1.68	1.18	1.68	2.46	1.68	1.81	1.68	1.82	1.68	3.29	0.77	0.0681818	0.77	0.236364	0.77	0.148571	0.84	0.005	0.77	0.075
1.73	0.61	1.73	3.03	1.73	1.46	1.73	2.59	1.73	2.31	1.73	1.78	1.72	3.25	0.79	0.0636364	0.79	0.222727	0.79	0.14	0.87	-0.015	0.79	0.07
1.78	0.65	1.77	3.81	1.78	2.12	1.78	2.9	1.78	3.26	1.78	1.95	1.77	3.52	0.81	0.0636364	0.82	0.213636	0.82	0.134286	0.89	-0.015	0.81	0.07
1.82	0.72	1.82	5.42	1.82	4.16	1.82	4.3	1.82	4.87	1.82	2.56	1.82	5.08	0.83	0.05	0.84	0.213636	0.84	0.134286	0.92	-0.005	0.83	0.055
1.87	0.88	1.87	11.92	1.87	12.49	1.87	12.97	1.87	8.52	1.87	6.71	1.87	13.6	0.86	0.05	0.86	0.2	0.86	0.125714	0.94	-0.02	0.86	0.055
1.92	2.35	1.92	32.69	1.92	34.1	1.92	43.17	1.92	19.77	1.92	21.65	1.92	42.34	0.88	0.0454545	0.88	0.190909	0.88	0.12	0.97	-0.01	0.88	0.05
1.97	12.76	1.97	69.61	1.97	60.09	1.97	84.97	1.97	45.27	1.97	45.04	1.96	83.29	0.9	0.05	0.9	0.190909	0.9	0.12	0.99	0.01	0.9	0.055
2.02	41.39	2.01	93.7	2.02	73.83	2.02	109.93	2.02	70.76	2.02	61.49	2.01	105.87	0.92	0.0454545	0.93	0.190909	0.93	0.12	1.01	0	0.92	0.05
2.06	79.79	2.06	94.04	2.06	69.36	2.06	105.33	2.06	79.87	2.06	59.52	2.06	97.92	0.94	0.0454545	0.95	0.181818	0.95	0.114286	1.04	0.005	0.94	0.05
2.11	98.55	2.11	79.82	2.11	56.43	2.11	85.89	2.11	71.73	2.11	48.03	2.11	75.26	0.97	0.0454545	0.97	0.177273	0.97	0.111429	1.06	0.01	0.97	0.05
2.16	91.81	2.16	64.52	2.16	43.67	2.16	65.33	2.16	57.92	2.16	36.19	2.16	52.16	0.99	0.0363636	0.99	0.177273	0.99	0.111429	1.09	0.03	0.99	0.04
2.21	73.16	2.21	51.21	2.21	34.36	2.21	50.49	2.21	44.88	2.21	27.87	2.2	37.25	1.01	0.0318182	1.01	0.172727	1.01	0.108571	1.11	0.205	1.01	0.035
2.26	56.64	2.25	41.92	2.26	27.2	2.26	39.71	2.26	35.82	2.26	21.91	2.25	28.32	1.03	0.0363636	1.04	0.172727	1.04	0.108571	1.13	1.61	1.03	0.04
2.3	44.07	2.3	34.83	2.3	22.19	2.3	32.2	2.3	28.92	2.3	17.83	2.3	22.6	1.05	0.0363636	1.06	0.172727	1.06	0.108571	1.16	7.755	1.05	0.04
2.35	35.22	2.35	29.09	2.35	18.32	2.35	26.47	2.35	23.81	2.35	14.69	2.35	18.79	1.08	0.0363636	1.08	0.190909	1.08	0.12	1.18	22.455	1.08	0.04
2.4	28.8	2.4	24.66	2.4	15.19	2.4	21.88	2.4	19.91	2.4	12.19	2.4	15.58	1.1	0.05	1.1	0.25	1.1	0.157143	1.21	47.195	1.1	0.055
2.45	23.52	2.45	20.72	2.45	12.76	2.45	18.26	2.45	16.63	2.45	10.19	2.44	12.94	1.12	0.136364	1.12	0.740909	1.12	0.465714	1.23	71.7	1.12	0.15
2.5	19.56	2.49	17.57	2.5	10.53	2.5	15.2	2.5	13.93	2.5	8.47	2.49	10.63	1.14	0.763636	1.15	3.40455	1.15	2.14	1.26	93.215	1.14	0.84
2.54	16.17	2.54	14.75	2.54	8.75	2.54	12.61	2.54	11.62	2.54	7.01	2.54	8.54	1.16	3.85909	1.17	11.9818	1.17	7.53143	1.28	105.6	1.16	4.245
2.59	13.35	2.59	12.34	2.59	7.2	2.59	10.37	2.59	9.61	2.59	5.76	2.59	6.84	1.19	12.9045	1.19	29.3227	1.19	18.4314	1.3	101.965	1.19	14.195
2.64	10.97	2.64	10.32	2.64	5.88	2.64	8.45	2.64	7.94	2.64	4.69	2.64	5.4	1.21	28.9545	1.21	54.8818	1.21	34.4971	1.33	83.89	1.21	31.85
2.69	8.81	2.69	8.5	2.69	4.89	2.69	6.92	2.69	6.52	2.69	3.76	2.68	4.22	1.23	51.2955	1.23	81.4955	1.23	51.2257	1.35	64.71	1.23	56.425
2.74	7.23	2.73	7.2	2.74	4.07	2.74	5.63	2.74	5.42	2.74	3.05	2.73	3.36	1.25	73.6864	1.26	103.736	1.26	65.2057	1.38	48.595	1.25	81.055
2.78	5.91	2.78	6.1	2.78	3.5	2.78	4.59	2.78	4.53	2.78	2.52	2.78	2.76	1.27	91.2182	1.28	117.086	1.28	73.5971	1.4	37.04	1.27	100.34
2.83	4.95	2.83	5.15	2.83	3.05	2.83	3.77	2.83	3.92	2.83	2.11	2.83	2.4	1.3	99.0045	1.3	115.436	1.3	72.56	1.43	29.59	1.3	108.905
2.88	4.19	2.88	4.42	2.88	2.66	2.88	3.06	2.88	3.4	2.88	1.89	2.88	2.26	1.32	93.9045	1.32	97.8182	1.32	61.4857	1.45	23.46	1.32	103.295
2.93	3.36	2.93	3.71	2.93	2.2	2.93	2.5	2.93	2.83	2.93	1.77	2.92	2.3	1.34	78.9091	1.34	74.6818	1.34	46.9429	1.47	19.695	1.34	86.8
2.98	2.66	2.97	3.11	2.98	1.78	2.98	1.97	2.98	2.33	2.98	1.52	2.97	2.05	1.36	59.9818	1.37	55.8091	1.37	35.08	1.5	16.7	1.36	65.98
3.02	2.05	3.02	2.63	3.02	1.47	3.02	1.62	3.02	1.92	3.02	1.14	3.02	1.32	1.38	43.0955	1.39	43.4545	1.39	27.3143	1.52	14.31	1.38	47.405
3.07	1.57	3.07	2.16	3.07	1.24	3.07	1.32	3.07	1.56	3.07	0.67	3.07	0.56	1.41	32.6727	1.41	34.0409	1.41	21.3971	1.55	12.665	1.41	35.94
3.12	1.15	3.12	1.87	3.12	0.95	3.12	1.12	3.12	1.34	3.12	0.37	3.11	0.17	1.43	25.9909	1.43	28.0727	1.43	17.6457	1.57	11.145	1.43	28.59
3.17	0.81	3.17	1.59	3.17	0.77	3.17	0.9	3.17	1.08	3.17	0.24	3.16	0.07	1.45	21.6955	1.45	23.4773	1.45	14.7571	1.6	10.08	1.45	23.865
3.22	0.62	3.21	1.34	3.22	0.63	3.22	0.78	3.22	0.88	3.22	0.19	3.21	0.15	1.47	18.1591	1.48	20.1682	1.48	12.6771	1.62	9.19	1.47	19.975
3.26	0.42	3.26	1.17	3.26	0.52	3.26	0.62	3.26	0.79	3.26	0.21	3.26	0.19	1.49	15.5182	1.5	17.3091	1.5	10.88	1.64	8.405	1.49	17.07
3.31	0.38	3.31	1.06	3.31	0.4	3.31	0.54	3.31	0.7	3.31	0.2	3.31	0.18	1.52	13.9545	1.52	15.0045	1.52	9.43143	1.67	7.8	1.52	15.35
3.36	0.3	3.36	0.95	3.36	0.37	3.36	0.52	3.36	0.58	3.36	0.17	3.35	0.21	1.54	12.4091	1.54	13.7273	1.54	8.62857	1.69	7.225	1.54	13.65
3.41	0.21	3.41	0.91	3.41	0.31	3.41	0.5	3.41	0.55	3.41	0.17	3.4	0.21	1.56	11.1364	1.56	12.25	1.56	7.7	1.72	6.775	1.56	12.25
3.46	0.2	3.45	0.82	3.46	0.31	3.46	0.48	3.46	0.53	3.46	0.2	3.45	0.21	1.58	10.2909	1.59	11.0455	1.59	6.94286	1.74	6.34	1.58	11.32
3.5	0.17	3.5	0.8	3.5	0.25	3.5	0.44	3.5	0.48	3.5	0.16	3.5	0.22	1.6	9.59545	1.61	10.4136	1.61	6.54571	1.77	6.01	1.6	10.555
3.55	0.13	3.55	0.73	3.55	0.25	3.55	0.39	3.55	0.44	3.55	0.19	3.55	0.17	1.63	8.75455	1.63	9.57273	1.63	6.01714	1.79	5.72	1.63	9.63
3.6	0.12	3.6	0.75	3.6	0.22	3.6	0.39	3.6	0.41	3.6	0.17	3.59	0.18	1.65	8.06364	1.65	8.76818	1.65	5.51143	1.81	5.435	1.65	8.87
3.65	0.11	3.65	0.7	3.65	0.22	3.65	0.41	3.65	0.41	3.65	0.18	3.64	0.18	1.67	7.61818	1.67	8.26818	1.67	5.19714	1.84	5.255	1.67	8.38
3.7	0.13	3.69	0.65	3.7	0.22	3.69	0.37	3.7	0.38	3.7	0.18	3.69	0.19	1.69	6.95	1.7	7.70909	1.7	4.84571	1.86	5.06	1.69	7.645
3.74	0.12	3.74	0.64	3.74	0.2	3.74	0.37	3.74	0.36	3.74	0.14	3.74	0.17	1.71	6.34545	1.72	7.02727	1.72	4.41714	1.89	4.96	1.71	6.98
3.79	0.09	3.79	0.62	3.79	0.18	3.79	0.35	3.79	0.33	3.79	0.14	3.79	0.14	1.74	6.03182	1.74	6.55	1.74	4.11714	1.91	4.885	1.74	6.635
3.84	0.11	3.84	0.6	3.84	0.16	3.84	0.39	3.84	0.31	3.84	0.09	3.83	0.17	1.76	5.50909	1.76	6.14091	1.76	3.86	1.93	4.885	1.76	6.06
3.89	0.09	3.89	0.59	3.89	0.18	3.89	0.3	3.89	0.29	3.89	0.12	3.88	0.17	1.78	5.00455	1.78	5.57727	1.78	3.50571	1.96	4.92	1.78	5.505
3.94	0.08	3.93	0.56	3.94	0.17	3.93	0.3	3.94	0.29	3.94	0.16	3.93	0.17	1.8	4.78182	1.81	5.10909	1.81	3.21143	1.98	4.94	1.8	5.26
3.98	0.09	3.98	0.57	3.98	0.18	3.98	0.32	3.98	0.27	3.98	0.15	3.98	0.12	1.82	4.37273	1.83	4.85	1.83	3.04857	2.01	4.96	1.82	4.81
4.03	0.09	4.03	0.55	4.03	0.2	4.03	0.29	4.03	0.25	4.03	0.17	4.03	0.11	1.85	4.01818	1.85	4.39091	1.85	2.76	2.03	4.97	1.85	4.42
4.08	0.05	4.08	0.51	4.08	0.17	4.08	0.28	4.08	0.27	4.08	0.13	4.07	0.16	1.87	3.84545	1.87	4.00909	1.87	2.52	2.06	4.89	1.87	4.23
4.13	0.09	4.13	0.52	4.13	0.14	4.13	0.29	4.13	0.22	4.13	0.16	4.12	0.12	1.89	3.61818	1.89	3.83636	1.89	2.41143	2.08	4.82	1.89	3.98
4.18	0.1	4.17	0.49	4.18	0.17	4.17	0.27	4.18	0.25	4.18	0.15	4.17	0.13	1.91	3.42727	1.91	3.53182	1.91	2.22	2.1	4.715	1.91	3.77
4.22	0.08	4.22	0.53	4.22	0.13	4.22	0.26	4.22	0.27	4.22	0.16	4.22	0.08	1.93	3.36364	1.94	3.27273	1.94	2.05714	2.13	4.595	1.93	3.7
4.27	0.04	4.27	0.51	4.27	0.14	4.27	0.24	4.27	0.22	4.27	0.15	4.27	0.13	1.96	3.37727	1.96	3.17273	1.96	1.99429	2.15	4.45	1.96	3.715
4.32	0.04	4.32	0.52	4.32	0.12	4.32	0.22	4.32	0.22	4.32	0.17	4.31	0.11	1.98	3.36818	1.98	2.99091	1.98	1.88	2.18	4.28	1.98	3.705
4.37	0.05	4.37	0.54	4.37	0.08	4.37	0.22	4.37	0.22	4.37	0.13	4.36	0.1	2	3.46364	2	2.81818	2	1.77143	2.2	4.135	2	3.81
4.42	0.05	4.41	0.5	4.42	0.11	4.41	0.22	4.42	0.22	4.42	0.14	4.41	0.1	2.02	3.63636	2.02	2.74545	2.02	1.72571	2.23	3.925	2.02	4
4.46	0.06	4.46	0.54	4.46	0.12	4.46	0.2	4.46	0.2	4.46	0.13	4.46	0.09	2.04	3.76364	2.05	2.65	2.05	1.66571	2.25	3.74	2.04	4.14
4.51	0.06	4.51	0.47	4.51	0.11	4.51	0.23	4.51	0.22	4.51	0.14	4.51	0.13	2.06	3.94545	2.07	2.54091	2.07	1.59714	2.27	3.51	2.06	4.34
4.56	0.08	4.56	0.53	4.56	0.12	4.56	0.24	4.56	0.22	4.56	0.13	4.55	0.13	2.09	4.16364	2.09	2.48636	2.09	1.56286	2.3	3.29	2.09	4.58
4.61	0.05	4.61	0.48	4.61	0.08	4.61	0.22	4.61	0.22	4.61	0.1	4.6	0.07	2.11	4.32727	2.11	2.47273	2.11	1.55429	2.32	3.055	2.11	4.76
4.66	0.06	4.65	0.49	4.66	0.07	4.65	0.22	4.66	0.2	4.66	0.13	4.65	0.1	2.13	4.47727	2.13	2.42727	2.13	1.52571	2.35	2.85	2.13	4.925
4.7	0.06	4.7	0.5	4.7	0.11	4.7	0.22	4.7	0.2	4.7	0.12	4.7	0.13	2.15	4.62273	2.16	2.42727	2.16	1.52571	2.37	2.63	2.15	5.085
4.75	0.05	4.75	0.51	4.75	0.07	4.75	0.25	4.75	0.22	4.75	0.09	4.75	0.12	2.17	4.68636	2.18	2.44091	2.18	1.53429	2.4	2.455	2.17	5.155
4.8	0.08	4.8	0.48	4.8	0.08	4.8	0.18	4.8	0.17	4.8	0.13	4.79	0.1	2.2	4.67727	2.2	2.4	2.2	1.50857	2.42	2.29	2.2	5.145
4.85	0.06	4.85	0.48	4.85	0.1	4.85	0.2	4.85	0.16	4.85	0.16	4.84	0.12	2.22	4.61364	2.22	2.35455	2.22	1.48	2.44	2.11	2.22	5.075
4.89	0.01	4.89	0.49	4.9	0.08	4.89	0.21	4.9	0.16	4.9	0.11	4.89	0.08	2.24	4.45	2.24	2.30455	2.24	1.44857	2.47	1.995	2.24	4.895
4.94	0.06	4.94	0.49	4.94	0.1	4.94	0.22	4.94	0.18	4.94	0.11	4.94	0.12	2.26	4.23182	2.27	2.22273	2.27	1.39714	2.49	1.85	2.26	4.655
4.99	0.1	4.99	0.46	4.99	0.08	4.99	0.2	4.99	0.18	4.99	0.11	4.99	0.1	2.28	3.99091	2.29	2.10909	2.29	1.32571	2.52	1.73	2.28	4.39
5.04	0.05	5.04	0.48	5.04	0.07	5.04	0.19	5.04	0.17	5.04	0.11	5.03	0.08	2.31	3.69545	2.31	2.01364	2.31	1.26571	2.54	1.61	2.31	4.065
5.09	0.06	5.09	0.47	5.09	0.04	5.09	0.15	5.09	0.15	5.09	0.11	5.08	0.05	2.33	3.40455	2.33	1.88182	2.33	1.18286	2.57	1.525	2.33	3.745
5.13	0.05	5.13	0.46	5.14	0.08	5.13	0.15	5.14	0.14	5.14	0.08	5.13	0.09	2.35	3.13182	2.35	1.75455	2.35	1.10286	2.59	1.415	2.35	3.445
5.18	0.04	5.18	0.49	5.18	0.03	5.18	0.14	5.18	0.16	5.18	0.11	5.18	0.08	2.37	2.86364	2.38	1.66364	2.38	1.04571	2.61	1.32	2.37	3.15
5.23	0.09	5.23	0.5	5.23	0.04	5.23	0.19	5.23	0.14	5.23	0.06	5.23	0.09	2.39	2.6	2.4	1.55909	2.4	0.98	2.64	1.235	2.39	2.86
5.28	0.03	5.28	0.43	5.28	0.06	5.28	0.13	5.28	0.17	5.28	0.08	5.27	0.07	2.42	2.36364	2.42	1.46364	2.42	0.92	2.66	1.175	2.42	2.6
5.33	0.04	5.33	0.53	5.33	0.02	5.33	0.18	5.33	0.15	5.33	0.07	5.32	0.08	2.44	2.15909	2.44	1.39545	2.44	0.877143	2.69	1.115	2.44	2.375
5.37	0.07	5.37	0.48	5.38	0.05	5.37	0.15	5.38	0.16	5.38	0.07	5.37	0.07	2.46	1.94545	2.46	1.30909	2.46	0.822857	2.71	1.045	2.46	2.14
5.42	0.05	5.42	0.48	5.42	0.07	5.42	0.16	5.42	0.11	5.42	0.07	5.42	0.07	2.48	1.75455	2.49	1.22273	2.49	0.768571	2.73	0.985	2.48	1.93
5.47	0.04	5.47	0.45	5.47	0.01	5.47	0.17	5.47	0.14	5.47	0.05	5.47	0.03	2.5	1.61364	2.51	1.15	2.51	0.722857	2.76	0.93	2.5	1.775
5.52	0.05	5.52	0.77	5.52	0.05	5.52	0.16	5.52	0.16	5.52	0.05	5.51	0.09	2.53	1.46364	2.53	1.06818	2.53	0.671429	2.78	0.895	2.53	1.61
5.57	0.04	5.57	0.68	5.57	0.06	5.57	0.16	5.57	0.12	5.57	0.09	5.56	0.07	2.55	1.32727	2.55	0.986364	2.55	0.62	2.81	0.84	2.55	1.46
5.61	0.04	5.61	0.76	5.62	0.06	5.61	0.13	5.62	0.16	5.62	0.06	5.61	0.01	2.57	1.23182	2.57	0.909091	2.57	0.571429	2.83	0.805	2.57	1.355
5.66	0.05	5.66	1.93	5.66	0.06	5.66	0.13	5.66	0.15	5.66	0.09	5.66	0.05	2.59	1.11818	2.6	0.840909	2.6	0.528571	2.86	0.775	2.59	1.23
5.71	0.08	5.71	1.88	5.71	0.03	5.71	0.16			5.71	0.05	5.71	0.04	2.61	1.03182	2.62	0.763636	2.62	0.48	2.88	0.77	2.61	1.135
5.76	0.02	5.76	1.67	5.76	0.03	5.76	0.17			5.76	0.08	5.75	0.1	2.64	0.954545	2.64	0.7	2.64	0.44	2.9	0.785	2.64	1.05
5.81	0.02	5.81	1.53	5.81	0.03	5.81	0.12			5.81	0.05	5.8	0.07	2.66	0.886364	2.66	0.65	2.66	0.408571	2.93	0.87	2.66	0.975
5.85	0.06	5.85	1.35	5.86	0.03	5.85	0.11			5.86	0.01	5.85	0.07	2.68	0.831818	2.68	0.590909	2.68	0.371429	2.95	0.93	2.68	0.915
5.9	0.03	5.9	1.21	5.9	0.01	5.9	0.11			5.9	0.05	5.9	0.12	2.7	0.786364	2.71	0.545455	2.71	0.342857	2.98	0.995	2.7	0.865
5.95	0.06	5.95	1.09	5.95	0.02	5.95	0.14			5.95	0.02	5.95	0.06	2.72	0.745455	2.73	0.518182	2.73	0.325714	3	1.005	2.72	0.82
		6	0.99	6	0.03	6	0.1			6	0.04	5.99	0.06	2.75	0.709091	2.75	0.472727	2.75	0.297143	3.03	0.935	2.75	0.78
		6.05	0.98	6.05	0.01	6.05	0.11			6.05	0.03	6.04	0.07	2.77	0.681818	2.77	0.445455	2.77	0.28	3.05	0.785	2.77	0.75
		6.09	0.88	6.1	0.01	6.09	0.11			6.1	0.05	6.09	0.06	2.79	0.677273	2.79	0.427273	2.79	0.268571	3.07	0.62	2.79	0.745
		6.14	0.87	6.14	0.03	6.14	0.09			6.14	0.04	6.14	0.07	2.81	0.663636	2.82	0.422727	2.82	0.265714	3.1	0.46	2.81	0.73
		6.19	0.81	6.19	0.02	6.19	0.12			6.19	0.05	6.19	0.07	2.83	0.668182	2.84	0.418182	2.84	0.262857	3.12	0.295	2.83	0.735
		6.24	0.79	6.24	-0.02	6.24	0.06			6.24	0.06	6.23	0.07	2.86	0.681818	2.86	0.422727	2.86	0.265714	3.15	0.21	2.86	0.75
		6.29	0.76	6.29	0	6.29	0.13			6.29	0.02	6.28	0.06	2.88	0.681818	2.88	0.427273	2.88	0.268571	3.17	0.19	2.88	0.75
		6.33	0.69	6.34	-0.04	6.33	0.1					6.33	0.04	2.9	0.695455	2.9	0.431818	2.9	0.271429	3.2	0.19	2.9	0.765
		6.38	0.66	6.38	-0.02	6.38	0.13					6.38	0.01	2.92	0.690909	2.93	0.422727	2.93	0.265714	3.22	0.2	2.92	0.76
		6.43	0.65	6.43	0	6.43	0.11					6.43	0.1	2.94	0.681818	2.95	0.418182	2.95	0.262857	3.24	0.215	2.94	0.75
		6.48	0.66			6.48	0.08					6.47	0.06	2.97	0.663636	2.97	0.4	2.97	0.251429	3.27	0.24	2.97	0.73
		6.53	0.66			6.53	0.1					6.52	0.07	2.99	0.631818	2.99	0.390909	2.99	0.245714	3.29	0.25	2.99	0.695
		6.57	0.64			6.57	0.1					6.57	0.05	3.01	0.604545	3.01	0.368182	3.01	0.231429	3.32	0.255	3.01	0.665
		6.62	0.68			6.62	0.12					6.62	0.07	3.03	0.581818	3.04	0.327273	3.04	0.205714	3.34	0.245	3.03	0.64
		6.67	0.65			6.67	0.11					6.67	0.09	3.05	0.545455	3.06	0.290909	3.06	0.182857	3.36	0.25	3.05	0.6
		6.72	0.63			6.72	0.05					6.71	0.07	3.08	0.486364	3.08	0.25	3.08	0.157143	3.39	0.24	3.08	0.535
		6.77	0.62			6.77	0.1					6.76	0.06	3.1	0.436364	3.1	0.204545	3.1	0.128571	3.41	0.235	3.1	0.48
		6.81	0.6			6.81	0.09					6.81	0.04	3.12	0.409091	3.12	0.190909	3.12	0.12	3.44	0.24	3.12	0.45
		6.86	0.6			6.86	0.07							3.14	0.395455	3.15	0.181818	3.15	0.114286	3.46	0.24	3.14	0.435
		6.91	0.57			6.91	0.1							3.16	0.368182	3.17	0.172727	3.17	0.108571	3.49	0.195	3.16	0.405
		6.96	0.54			6.96	0.09							3.19	0.359091	3.19	0.168182	3.19	0.105714	3.51	0.21	3.19	0.395
		7.01	0.55			7.01	0.1							3.21	0.345455	3.21	0.181818	3.21	0.114286	3.53	0.21	3.21	0.38
		7.05	0.57			7.05	0.09							3.23	0.336364	3.23	0.172727	3.23	0.108571	3.56	0.18	3.23	0.37
		7.1	0.54			7.1	0.09							3.25	0.322727	3.25	0.172727	3.25	0.108571	3.58	0.185	3.25	0.355
		7.15	0.55											3.27	0.309091	3.28	0.168182	3.28	0.105714	3.61	0.16	3.27	0.34
		7.2	0.55											3.3	0.286364	3.3	0.154545	3.3	0.0971429	3.63	0.18	3.3	0.315
		7.25	0.52											3.32	0.281818	3.32	0.159091	3.32	0.1	3.66	0.175	3.32	0.31
		7.29	0.55											3.34	0.263636	3.34	0.145455	3.34	0.0914286	3.68	0.155	3.34	0.29
														3.36	0.25	3.36	0.140909	3.36	0.0885714	3.7	0.17	3.36	0.275
														3.38	0.240909	3.39	0.131818	3.39	0.0828571	3.73	0.165	3.38	0.265
														3.4	0.231818	3.41	0.122727	3.41	0.0771429	3.75	0.155	3.4	0.255
														3.43	0.222727	3.43	0.113636	3.43	0.0714286	3.78	0.165	3.43	0.245
														3.45	0.213636	3.45	0.113636	3.45	0.0714286	3.8	0.155	3.45	0.235
														3.47	0.195455	3.47	0.104545	3.47	0.0657143	3.83	0.14	3.47	0.215
														3.49	0.195455	3.5	0.1	3.5	0.0628571	3.85	0.13	3.49	0.215
														3.51	0.181818	3.52	0.0954545	3.52	0.06	3.87	0.14	3.51	0.2
														3.54	0.177273	3.54	0.0909091	3.54	0.0571429	3.9	0.14	3.54	0.195
														3.56	0.172727	3.56	0.0909091	3.56	0.0571429	3.92	0.125	3.56	0.19
														3.58	0.154545	3.58	0.0818182	3.58	0.0514286	3.95	0.115	3.58	0.17
														3.6	0.140909	3.61	0.0818182	3.61	0.0514286	3.97	0.125	3.6	0.155
														3.62	0.145455	3.63	0.0818182	3.63	0.0514286	4	0.12	3.62	0.16
														3.65	0.131818	3.65	0.0727273	3.65	0.0457143	4.02	0.12	3.65	0.145
														3.67	0.127273	3.67	0.0727273	3.67	0.0457143	4.04	0.115	3.67	0.14
														3.69	0.113636	3.69	0.0727273	3.69	0.0457143	4.07	0.13	3.69	0.125
														3.71	0.113636	3.72	0.0636364	3.72	0.04	4.09	0.135	3.71	0.125
														3.73	0.1	3.74	0.0636364	3.74	0.04	4.12	0.12	3.73	0.11
														3.76	0.104545	3.76	0.0636364	3.76	0.04	4.14	0.12	3.76	0.115
														3.78	0.0954545	3.78	0.0636364	3.78	0.04	4.16	0.11	3.78	0.105
														3.8	0.1	3.8	0.0590909	3.8	0.0371429	4.19	0.115	3.8	0.11
														3.82	0.0909091	3.83	0.0545455	3.83	0.0342857	4.21	0.11	3.82	0.1
														3.84	0.0818182	3.85	0.05	3.85	0.0314286	4.24	0.11	3.84	0.09
														3.87	0.0772727	3.87	0.0545455	3.87	0.0342857	4.26	0.12	3.87	0.085
														3.89	0.0772727	3.89	0.0454545	3.89	0.0285714	4.29	0.125	3.89	0.085
														3.91	0.0681818	3.91	0.0454545	3.91	0.0285714	4.31	0.11	3.91	0.075
														3.93	0.0681818	3.94	0.0363636	3.94	0.0228571	4.33	0.1	3.93	0.075
														3.95	0.0681818	3.96	0.0454545	3.96	0.0285714	4.36	0.1	3.95	0.075
														3.98	0.0590909	3.98	0.0409091	3.98	0.0257143	4.38	0.12	3.98	0.065
														4	0.0590909	4	0.0409091	4	0.0257143	4.41	0.13	4	0.065
														4.02	0.0636364	4.02	0.0454545	4.02	0.0285714	4.43	0.11	4.02	0.07
														4.04	0.0545455	4.05	0.0363636	4.05	0.0228571	4.46	0.12	4.04	0.06
														4.06	0.0545455	4.07	0.0363636	4.07	0.0228571	4.48	0.115	4.06	0.06
														4.09	0.0545455	4.09	0.0363636	4.09	0.0228571	4.5	0.1	4.09	0.06
														4.11	0.05	4.11	0.0409091	4.11	0.0257143	4.53	0.115	4.11	0.055
														4.13	0.05	4.13	0.0363636	4.13	0.0228571	4.55	0.115	4.13	0.055
														4.15	0.0454545	4.16	0.0363636	4.16	0.0228571	4.58	0.1	4.15	0.05
														4.17	0.0409091	4.18	0.0318182	4.18	0.02	4.6	0.09	4.17	0.045
														4.2	0.0409091	4.2	0.0363636	4.2	0.0228571	4.63	0.105	4.2	0.045
														4.22	0.0409091	4.22	0.0318182	4.22	0.02	4.65	0.095	4.22	0.045
														4.24	0.0454545	4.24	0.0318182	4.24	0.02	4.67	0.1	4.24	0.05
														4.26	0.0272727	4.27	0.0318182	4.27	0.02	4.7	0.09	4.26	0.03
														4.28	0.0318182	4.29	0.0272727	4.29	0.0171429	4.72	0.105	4.28	0.035
														4.31	0.0272727	4.31	0.0318182	4.31	0.02	4.75	0.12	4.31	0.03
														4.33	0.0227273	4.33	0.0318182	4.33	0.02	4.77	0.095	4.33	0.025
														4.35	0.0272727	4.35	0.0409091	4.35	0.0257143	4.8	0.1	4.35	0.03
														4.37	0.0318182	4.38	0.0272727	4.38	0.0171429	4.82	0.1	4.37	0.035
														4.39	0.0181818	4.4	0.0318182	4.4	0.02	4.84	0.09	4.39	0.02
														4.42	0.0181818	4.42	0.0318182	4.42	0.02	4.87	0.1	4.42	0.02
														4.44	0.0181818	4.44	0.0181818	4.44	0.0114286	4.89	0.09	4.44	0.02
														4.46	0.0227273	4.46	0.0227273	4.46	0.0142857	4.92	0.08	4.46	0.025
														4.48	0.0227273	4.49	0.0227273	4.49	0.0142857	4.94	0.09	4.48	0.025
														4.5	0.0136364	4.51	0.0181818	4.51	0.0114286	4.96	0.095	4.5	0.015
														4.53	0.0227273	4.53	0.0227273	4.53	0.0142857	4.99	0.075	4.53	0.025
														4.55	0.0227273	4.55	0.0227273	4.55	0.0142857	5.01	0.085	4.55	0.025
														4.57	0.0227273	4.57	0.0318182	4.57	0.02			4.57	0.025
														4.59	0.0181818	4.59	0.0181818	4.59	0.0114286			4.59	0.02
														4.61	0.0136364	4.62	0.0227273	4.62	0.0142857			4.61	0.015
														4.64	0.00909091	4.64	0.0318182	4.64	0.02			4.64	0.01
														4.66	0.00909091	4.66	0.0318182	4.66	0.02			4.66	0.01
														4.68	0.0181818	4.68	0.0272727	4.68	0.0171429			4.68	0.02
														4.7	0.0181818	4.7	0.0272727	4.7	0.0171429			4.7	0.02
														4.72	0.00454545	4.73	0.0272727	4.73	0.0171429			4.72	0.005
														4.74	0.00909091	4.75	0.0227273	4.75	0.0142857			4.74	0.01
														4.77	0.00454545	4.77	0.0318182	4.77	0.02			4.77	0.005
														4.79	0	4.79	0.0181818	4.79	0.0114286			4.79	0
														4.81	0.00454545	4.81	0.0181818	4.81	0.0114286			4.81	0.005
														4.83	0.00454545	4.84	0.0136364	4.84	0.00857143			4.83	0.005
														4.85	0	4.86	0.00909091	4.86	0.00571429			4.85	0
														4.88	0.00454545	4.88	0.0136364	4.88	0.00857143			4.88	0.005
														4.9	0	4.9	0.0136364	4.9	0.00857143			4.9	0
																4.92	0.0136364	4.92	0.00857143
																4.95	0.00909091	4.95	0.00571429
																4.97	0.00909091	4.97	0.00571429
																4.99	0.0136364	4.99	0.00857143
																5.01	0.0136364	5.01	0.00857143
																5.03	0.0136364	5.03	0.00857143
																5.06	0.00909091	5.06	0.00571429
																5.08	0.00909091	5.08	0.00571429
																5.1	0.00454545	5.1	0.00285714
																5.12	0.00909091	5.12	0.00571429
																5.14	0.00454545	5.14	0.00285714
																5.17	0.00909091	5.17	0.00571429
																5.19	0.00909091	5.19	0.00571429
																5.21	0	5.21	0

[truncated: 3 more sheets: S5b, S6, S7]
